# Supplementary material for: Impact of Halide (Cl vs I) Identity on the Preferred Positioning of Substituents between Al and M (M = Co, Rh, Ir) in PAlP Pincer Complexes
Source: Organometallics. 2024 Dec 31;44(1):347–53. doi: 10.1021/acs.organomet.4c00490 (PMC11734121; doi:10.1021/acs.organomet.4c00490)
Supplement: Supplementary file 2 — om4c00490_si_002.xyz [file om4c00490_si_002.xyz]

76
3a-Co-Cl
Co      -0.0065890        0.3323990        0.4970540
Cl      -0.0988070       -1.3924980       -2.7992820
P        2.2218320       -0.0760330        0.4939860
Al      -0.1263980       -1.6633320       -0.6293510
N        1.4600080       -2.5906910       -0.2535480
N       -1.8153190       -2.3975290       -0.2605770
N        0.0826330        2.0157690       -0.5397380
C        2.5235430       -1.8378700        0.2073550
C        3.6678310       -2.6165060        0.1822380
C        3.2904200       -3.8857340       -0.3002290
C        1.9388000       -3.8242690       -0.5640100
C       -2.4519360       -3.5561230       -0.5792690
C       -3.7961150       -3.4526300       -0.2870100
C       -4.0017830       -2.1546560        0.2226380
C       -2.7689470       -1.5283740        0.2314350
C        3.4608240        0.6735660       -0.6949080
C        3.1903180        0.2065100       -2.1184060
C        3.5654730        2.1903070       -0.6278590
C        2.9226160        0.2854860        2.1989520
C        4.4360410        0.1977320        2.3113520
C        2.4009250        1.6068300        2.7501030
P       -2.2704060        0.1850050        0.5054080
C       -3.0921870        0.7485050        2.1078640
C       -3.2410840       -0.3227330        3.1775520
C       -2.3659900        1.9621150        2.6765220
C       -3.3987470        1.0342100       -0.7344590
C       -3.3824000        2.5540210       -0.6678480
C       -3.1520410        0.5390150       -2.1505060
C       -0.0725680       -1.0182020        1.9536740
C        0.1405270        3.1570360        0.1657830
C        0.2079660        4.4052630       -0.4215990
C        0.2169280        4.4931230       -1.8068860
C        0.1592450        3.3209270       -2.5416800
C        0.0937130        2.1067410       -1.8767830
H        4.6671620       -2.3069640        0.4582870
H        3.9306650       -4.7466840       -0.4326390
H        1.2795890       -4.5896580       -0.9541830
H       -1.9022420       -4.3919140       -0.9936640
H       -4.5398170       -4.2266970       -0.4154950
H       -4.9413250       -1.7211100        0.5438430
H        4.4221180        0.2417770       -0.3798310
H        3.1569920       -0.8843900       -2.1976130
H        3.9833850        0.5711290       -2.7820350
H        2.2388820        0.5921650       -2.4987540
H        2.6246810        2.6728860       -0.9125590
H        4.3309320        2.5378640       -1.3319410
H        3.8473110        2.5578300        0.3632540
H        2.4898080       -0.5249320        2.7992090
H        4.8182840       -0.7687510        1.9722500
H        4.7349060        0.3166840        3.3597160
H        4.9393960        0.9875510        1.7424320
H        2.7397100        2.4655640        2.1589970
H        2.7598910        1.7567910        3.7752060
H        1.3057640        1.6283960        2.7782010
H       -4.1018150        1.0560150        1.7944180
H       -2.2710420       -0.6104440        3.5934680
H       -3.7234250       -1.2267930        2.7984370
H       -3.8485770        0.0718140        4.0011880
H       -2.9189080        2.3717390        3.5300980
H       -2.2385470        2.7676540        1.9453150
H       -1.3710630        1.6756670        3.0399040
H       -4.3964810        0.6834840       -0.4259120
H       -3.6724080        2.9408660        0.3139000
H       -4.0914120        2.9622410       -1.3977540
H       -2.3956310        2.9597530       -0.9163530
H       -2.1710250        0.8474460       -2.5254180
H       -3.9084240        0.9588780       -2.8243000
H       -3.2038240       -0.5517470       -2.2231320
H       -0.0517630       -0.2657110        2.7657270
H        0.7735000       -1.6932150        2.1201440
H       -0.9708550       -1.6244100        2.1044890
H        0.1316720        3.0518660        1.2486780
H        0.2525030        5.2905910        0.2024360
H        0.2685980        5.4576140       -2.3011280
H        0.1641540        3.3317460       -3.6257160
H        0.0485990        1.1652680       -2.4201970
76
3a-Co-I
Co       0.0314330        0.7799880        0.5600140
I       -0.1878110       -2.4293760       -2.0770220
P        2.2549580        0.3485380        0.7111430
Al      -0.1660460       -1.5006210        0.3719920
N        1.4166850       -2.2353920        1.0653920
N       -1.8787470       -1.9487460        1.0040400
N        0.1509370        1.9385370       -1.0395280
C        2.5126760       -1.3941020        1.1271280
C        3.6450670       -2.1521390        1.3708980
C        3.2282420       -3.4948410        1.4683410
C        1.8651380       -3.5027360        1.2651580
C       -2.5609760       -3.1111480        1.1836920
C       -3.8999350       -2.8477150        1.3834690
C       -4.0542750       -1.4489670        1.3045890
C       -2.7980410       -0.9193710        1.0728110
C        3.5083820        0.5693590       -0.6628100
C        3.2227960       -0.3755820       -1.8206310
C        3.6566150        2.0026190       -1.1532580
C        2.9729300        1.3180420        2.1531380
C        4.4828300        1.2286070        2.3051930
C        2.4982830        2.7659800        2.1530520
P       -2.2371130        0.7458570        0.6586480
C       -2.9882810        1.9086390        1.9443030
C       -3.1504220        1.3264730        3.3403180
C       -2.2073060        3.2161570        2.0076370
C       -3.3771530        1.1216660       -0.7864620
C       -3.3082250        2.5575300       -1.2854680
C       -3.1937780        0.1342610       -1.9265360
C       -0.0444580        0.1076130        2.4318060
C        0.2569960        3.2605600       -0.8274800
C        0.3510620        4.1838080       -1.8503660
C        0.3369060        3.7320630       -3.1628350
C        0.2303080        2.3704060       -3.3897760
C        0.1402120        1.5084960       -2.3082500
H        4.6611460       -1.7883910        1.4494710
H        3.8512460       -4.3552990        1.6684570
H        1.1779540       -4.3394880        1.2450860
H       -2.0449570       -4.0627610        1.1555720
H       -4.6739340       -3.5781810        1.5731340
H       -4.9759430       -0.8880090        1.4034830
H        4.4578700        0.2566650       -0.2039830
H        3.1405700       -1.4174160       -1.4965780
H        4.0341770       -0.3121920       -2.5554510
H        2.2920440       -0.1166550       -2.3363340
H        2.7205760        2.3854050       -1.5739180
H        4.4079360        2.0422020       -1.9508930
H        3.9813510        2.6925960       -0.3690800
H        2.5168770        0.8144900        3.0148100
H        4.8281180        0.1930180        2.3670460
H        4.7895330        1.7300510        3.2309350
H        5.0122810        1.7219000        1.4823070
H        2.8631410        3.3239650        1.2830490
H        2.8654150        3.2833150        3.0473200
H        1.4046860        2.8324570        2.1608440
H       -3.9942990        2.1185400        1.5494230
H       -2.1824530        1.1770060        3.8275280
H       -3.6737940        0.3673880        3.3337980
H       -3.7248350        2.0273370        3.9582760
H       -2.7287360        3.9397180        2.6453750
H       -2.0656620        3.6807700        1.0259560
H       -1.2167160        3.0495960        2.4488070
H       -4.3753400        0.9519730       -0.3523260
H       -3.5598270        3.2913160       -0.5137240
H       -4.0214340        2.6956180       -2.1065970
H       -2.3147520        2.8018690       -1.6778880
H       -2.2258610        0.2604340       -2.4227000
H       -3.9719110        0.2949770       -2.6822120
H       -3.2599400       -0.9050840       -1.5904290
H        0.0143570        1.1238170        2.8664460
H        0.7852660       -0.4696530        2.8520440
H       -0.9562680       -0.3526420        2.8230070
H        0.2671210        3.5805440        0.2122180
H        0.4344290        5.2387560       -1.6151570
H        0.4086010        4.4301230       -3.9903450
H        0.2157150        1.9626060       -4.3941490
H        0.0567950        0.4318690       -2.4488640
76
3a-Ir-Cl
Ir      -0.0029100        0.3008760        0.5039430
Cl      -0.1088390       -1.3141430       -3.0818230
P        2.3160520       -0.1634640        0.5073760
Al      -0.1220490       -1.6169740       -0.9252060
N        1.4646020       -2.5539030       -0.5352690
N       -1.8025590       -2.3715280       -0.5220710
N        0.0802890        2.1314810       -0.7335630
C        2.5222570       -1.9070960        0.0788230
C        3.6278120       -2.7391320        0.0643210
C        3.2354750       -3.9354830       -0.5684590
C        1.9144560       -3.7770410       -0.9264500
C       -2.4116640       -3.5167800       -0.9352620
C       -3.7385370       -3.5136210       -0.5610600
C       -3.9660510       -2.2933200        0.1060030
C       -2.7626220       -1.6125780        0.1215500
C        3.5394200        0.6396300       -0.6549410
C        3.2322100        0.2532560       -2.0949180
C        3.6351680        2.1501570       -0.5002520
C        3.0333150        0.0632750        2.2203030
C        4.5474810       -0.0347460        2.3151800
C        2.5177220        1.3510010        2.8532980
P       -2.3630850        0.0948790        0.5432610
C       -3.1992130        0.5087490        2.1740290
C       -3.2993450       -0.6441960        3.1619460
C       -2.4938450        1.6964240        2.8209150
C       -3.4881180        0.9981260       -0.6540350
C       -3.4694540        2.5111590       -0.5000810
C       -3.2172730        0.5829590       -2.0912680
C       -0.0529520       -1.1874630        2.0144640
C        0.1459330        3.2838560       -0.0491720
C        0.2093960        4.5209320       -0.6593660
C        0.2064530        4.5807160       -2.0462730
C        0.1414990        3.3959130       -2.7592260
C        0.0799030        2.1942490       -2.0705890
H        4.6131600       -2.5095080        0.4476570
H        3.8447750       -4.8124580       -0.7365910
H        1.2568320       -4.4670560       -1.4407300
H       -1.8550070       -4.2729570       -1.4749600
H       -4.4555540       -4.3029520       -0.7385570
H       -4.9026630       -1.9421240        0.5224240
H        4.5067020        0.1902240       -0.3848770
H        3.2199330       -0.8316390       -2.2388090
H        3.9937600        0.6754460       -2.7611160
H        2.2595590        0.6393840       -2.4184550
H        2.6781540        2.6355620       -0.7221090
H        4.3728060        2.5498300       -1.2062120
H        3.9454020        2.4589920        0.5025270
H        2.5974410       -0.7829420        2.7672570
H        4.9283130       -0.9738600        1.9049810
H        4.8562590        0.0109740        3.3662090
H        5.0461550        0.7925790        1.7974830
H        2.8687440        2.2409650        2.3176690
H        2.8707180        1.4328980        3.8880700
H        1.4218170        1.3812110        2.8697620
H       -4.2203950        0.8101830        1.8935570
H       -2.3134350       -0.9314760        3.5382700
H       -3.7595980       -1.5329780        2.7241000
H       -3.9037080       -0.3315300        4.0220140
H       -3.0279030        2.0105330        3.7255080
H       -2.4220840        2.5649400        2.1575540
H       -1.4745540        1.4174200        3.1171410
H       -4.4883660        0.6273850       -0.3783030
H       -3.7799610        2.8406510        0.4961870
H       -4.1590520        2.9659320       -1.2209760
H       -2.4731850        2.9223030       -0.7006610
H       -2.2242650        0.9004730       -2.4261740
H       -3.9530720        1.0514660       -2.7555940
H       -3.2820510       -0.5010220       -2.2282810
H       -0.0336780       -0.6375050        2.9713300
H        0.7960060       -1.8798500        2.0268160
H       -0.9459900       -1.8204830        2.0273280
H        0.1488810        3.1937810        1.0361730
H        0.2605910        5.4182280       -0.0533010
H        0.2550510        5.5355310       -2.5594050
H        0.1377660        3.3870090       -3.8432050
H        0.0293090        1.2428750       -2.5967500
76
3a-Ir-I
Ir      -0.0443160        0.7855620       -0.4812140
I        0.2392960       -2.7443650        2.0606480
P       -2.3524250        0.3046550       -0.7016970
Al       0.1780410       -1.5928850       -0.2722780
N       -1.3999500       -2.2475710       -1.0690960
N        1.8735780       -1.9479810       -1.0201060
N       -0.1502040        1.7735860        1.4961440
C       -2.5007930       -1.4214550       -1.2159190
C       -3.5852810       -2.1847150       -1.6109360
C       -3.1362160       -3.5161520       -1.7182180
C       -1.8035050       -3.5117810       -1.3704870
C        2.5334300       -3.1112290       -1.2756960
C        3.8506370       -2.8539910       -1.5893510
C        4.0188620       -1.4571820       -1.5084070
C        2.7917940       -0.9229020       -1.1619010
C       -3.5776710        0.3797670        0.7066700
C       -3.2297340       -0.6531470        1.7680770
C       -3.7239970        1.7640850        1.3208930
C       -3.1051970        1.3373620       -2.0691700
C       -4.6165760        1.2444620       -2.2044890
C       -2.6433550        2.7870820       -1.9734820
P        2.3187850        0.7419290       -0.6567030
C        3.0738380        1.9564730       -1.8776020
C        3.1833310        1.4565160       -3.3106090
C        2.3043730        3.2726080       -1.8363020
C        3.4594550        0.9929290        0.8090620
C        3.3790140        2.3839650        1.4197340
C        3.2613530       -0.0848890        1.8616570
C        0.0058430        0.2668730       -2.5385000
C       -0.2766550        3.1092620        1.4601530
C       -0.3619870        3.8894320        2.5962480
C       -0.3169090        3.2678150        3.8366470
C       -0.1896500        1.8902960        3.8817460
C       -0.1095110        1.1792990        2.6943100
H       -4.5931490       -1.8319000       -1.7853410
H       -3.7175560       -4.3763120       -2.0192980
H       -1.1071170       -4.3394100       -1.3134800
H        2.0170940       -4.0612970       -1.2147580
H        4.6001740       -3.5865270       -1.8541800
H        4.9321700       -0.8989620       -1.6764870
H       -4.5350440        0.0870240        0.2502530
H       -3.1656760       -1.6656290        1.3574460
H       -3.9971590       -0.6526570        2.5510090
H       -2.2699960       -0.4298820        2.2472210
H       -2.7787010        2.1087220        1.7552580
H       -4.4606760        1.7333450        2.1323690
H       -4.0617130        2.5186380        0.6044470
H       -2.6518400        0.8957000       -2.9661430
H       -4.9589350        0.2131560       -2.3246630
H       -4.9431830        1.8013030       -3.0907170
H       -5.1345270        1.6801960       -1.3426030
H       -3.0275440        3.2828650       -1.0744820
H       -3.0031930        3.3569840       -2.8382020
H       -1.5496320        2.8611990       -1.9556170
H        4.0926270        2.1290810       -1.4972330
H        2.1969440        1.3426320       -3.7692310
H        3.6954770        0.4941020       -3.3806030
H        3.7427800        2.1881250       -3.9060330
H        2.7988950        4.0225610       -2.4649070
H        2.2202470        3.6876410       -0.8264610
H        1.2882750        3.1325100       -2.2258300
H        4.4604730        0.8569700        0.3691980
H        3.6465630        3.1751990        0.7128110
H        4.0721960        2.4577480        2.2658610
H        2.3740190        2.5950590        1.8042100
H        2.2767790       -0.0127390        2.3358410
H        4.0138790        0.0263630        2.6512840
H        3.3562040       -1.0932210        1.4464300
H       -0.0636310        1.2271740       -3.0779730
H       -0.8197810       -0.3591090       -2.8934700
H        0.9179440       -0.2291230       -2.8845780
H       -0.3116080        3.5590190        0.4689720
H       -0.4626850        4.9648200        2.5043610
H       -0.3813120        3.8497920        4.7501640
H       -0.1513700        1.3550720        4.8236340
H       -0.0103350        0.0946920        2.6928720
76
3a-Rh-Cl
Rh      -0.0037310        0.3287050        0.5420350
Cl      -0.1016140       -1.2277020       -2.9793310
P        2.3164820       -0.1396080        0.5267530
Al      -0.1176290       -1.6109220       -0.8370080
N        1.4729640       -2.5463000       -0.4763650
N       -1.7974740       -2.3727600       -0.4604480
N        0.0686870        2.1892450       -0.6348980
C        2.5422100       -1.8818860        0.0979520
C        3.6546390       -2.7035080        0.0578100
C        3.2552520       -3.9101750       -0.5509040
C        1.9223820       -3.7692930       -0.8696610
C       -2.3980380       -3.5225520       -0.8745050
C       -3.7330270       -3.5125110       -0.5309030
C       -3.9741550       -2.2837080        0.1157090
C       -2.7710940       -1.6035520        0.1502580
C        3.5430820        0.6756830       -0.6254490
C        3.2330400        0.3082220       -2.0696220
C        3.6360210        2.1843730       -0.4514720
C        3.0260010        0.0837650        2.2446370
C        4.5391290       -0.0201720        2.3463600
C        2.5094490        1.3712470        2.8768940
P       -2.3640090        0.1047620        0.5648030
C       -3.1932500        0.5255510        2.1982040
C       -3.3019310       -0.6275560        3.1844480
C       -2.4722270        1.7058510        2.8413150
C       -3.4961370        1.0066090       -0.6282510
C       -3.4896990        2.5185540       -0.4627260
C       -3.2148900        0.6063240       -2.0674560
C       -0.0503990       -1.1808050        2.0122980
C        0.1129590        3.3177460        0.0860710
C        0.1720990        4.5751940       -0.4844630
C        0.1859370        4.6771120       -1.8686310
C        0.1399810        3.5150270       -2.6199560
C        0.0821870        2.2926690       -1.9679850
H        4.6489240       -2.4596140        0.4079480
H        3.8680540       -4.7827030       -0.7292730
H        1.2570510       -4.4718810       -1.3559330
H       -1.8308630       -4.2868670       -1.3910050
H       -4.4468310       -4.3032510       -0.7150890
H       -4.9193550       -1.9267560        0.5070000
H        4.5114170        0.2244390       -0.3623530
H        3.2112800       -0.7748010       -2.2259110
H        3.9984240        0.7312950       -2.7309090
H        2.2637420        0.7065780       -2.3885850
H        2.6717740        2.6685600       -0.6435660
H        4.3557810        2.5973970       -1.1681560
H        3.9681670        2.4794270        0.5483630
H        2.5857750       -0.7622930        2.7883220
H        4.9160710       -0.9627690        1.9402450
H        4.8440140        0.0270480        3.3985570
H        5.0437430        0.8032980        1.8282950
H        2.8681750        2.2617320        2.3475870
H        2.8520480        1.4488180        3.9155070
H        1.4136020        1.4045470        2.8812990
H       -4.2121960        0.8375450        1.9211900
H       -2.3173130       -0.9312630        3.5516400
H       -3.7798270       -1.5077490        2.7479090
H       -3.8937330       -0.3086020        4.0509650
H       -3.0076090        2.0394470        3.7381370
H       -2.3763270        2.5657320        2.1692640
H       -1.4610620        1.4099920        3.1484470
H       -4.4942710        0.6259430       -0.3582400
H       -3.8023530        2.8386460        0.5360130
H       -4.1833010        2.9727420       -1.1801730
H       -2.4968200        2.9388800       -0.6608960
H       -2.2256270        0.9424810       -2.3958480
H       -3.9558910        1.0678250       -2.7309610
H       -3.2609690       -0.4775760       -2.2128830
H       -0.0325840       -0.5930690        2.9447840
H        0.8039350       -1.8644710        2.0329990
H       -0.9447570       -1.8099980        2.0327740
H        0.0993010        3.1942400        1.1683290
H        0.2062660        5.4544590        0.1487550
H        0.2318090        5.6479640       -2.3512400
H        0.1483100        3.5413600       -3.7036670
H        0.0450820        1.3566290       -2.5226610
76
3a-Rh-I 
Rh      -0.0310530        0.7949580       -0.5767790
I        0.1763240       -2.4480940        2.2082900
P       -2.3448690        0.3167110       -0.7590270
Al       0.1541060       -1.5593720       -0.2354490
N       -1.4319250       -2.2663160       -0.9608010
N        1.8512350       -2.0059880       -0.9214150
N       -0.1266010        1.9903750        1.2732880
C       -2.5332280       -1.4439470       -1.1266150
C       -3.6349590       -2.2262030       -1.4244660
C       -3.1969980       -3.5654890       -1.4493400
C       -1.8522240       -3.5465980       -1.1524750
C        2.4897440       -3.1982510       -1.0800900
C        3.8188680       -2.9902380       -1.3793580
C        4.0166180       -1.5948140       -1.3903240
C        2.7951340       -1.0118650       -1.1094140
C       -3.5802490        0.5444690        0.6253490
C       -3.2530780       -0.3810580        1.7874000
C       -3.7070180        1.9852470        1.0982770
C       -3.0719870        1.2373680       -2.2197330
C       -4.5826040        1.1452600       -2.3623790
C       -2.5949810        2.6847980       -2.2459860
P        2.3340380        0.6906730       -0.7311710
C        3.1003000        1.8065900       -2.0373710
C        3.2184060        1.1974970       -3.4262710
C        2.3294160        3.1209930       -2.0997730
C        3.4804380        1.0418950        0.7105810
C        3.4278740        2.4808420        1.2015250
C        3.2531180        0.0641770        1.8506270
C        0.0215820        0.0814720       -2.5614850
C       -0.2221190        3.3131530        1.0808710
C       -0.3017640        4.2225150        2.1182910
C       -0.2821920        3.7468190        3.4221430
C       -0.1847110        2.3812750        3.6285250
C       -0.1094450        1.5374080        2.5306680
H       -4.6467450       -1.8788770       -1.5871290
H       -3.7936280       -4.4410320       -1.6637890
H       -1.1594490       -4.3738590       -1.0596240
H        1.9516870       -4.1311340       -0.9662660
H        4.5574390       -3.7547930       -1.5756810
H        4.9456100       -1.0687640       -1.5753960
H       -4.5402400        0.2231200        0.1945520
H       -3.1843740       -1.4288550        1.4788490
H       -4.0338080       -0.3034370        2.5532670
H       -2.3011510       -0.1124600        2.2589810
H       -2.7520930        2.3645150        1.4802460
H       -4.4309510        2.0430270        1.9197310
H       -4.0515880        2.6654450        0.3139180
H       -2.6158820        0.7146160       -3.0703610
H       -4.9303690        0.1093060       -2.3999580
H       -4.8962590        1.6285660       -3.2953050
H       -5.1054230        1.6547380       -1.5449740
H       -2.9808030        3.2615370       -1.3974830
H       -2.9399670        3.1811800       -3.1606830
H       -1.5008810        2.7476170       -2.2231080
H        4.1168280        2.0076270       -1.6651390
H        2.2349010        1.0466780       -3.8805400
H        3.7325690        0.2335490       -3.4177870
H        3.7800350        1.8811190       -4.0743760
H        2.8325950        3.8283440       -2.7695960
H        2.2252790        3.6027340       -1.1215150
H        1.3203900        2.9502940       -2.4951400
H        4.4793030        0.8479540        0.2877430
H        3.7066810        3.2058740        0.4308190
H        4.1256740        2.6122240        2.0368290
H        2.4284640        2.7408840        1.5699710
H        2.2677340        0.2015580        2.3090810
H        4.0043730        0.2250340        2.6328930
H        3.3245570       -0.9781710        1.5241950
H       -0.0354920        1.0201140       -3.1363060
H       -0.8132740       -0.5521820       -2.8751620
H        0.9323530       -0.4403690       -2.8676060
H       -0.2352800        3.6461330        0.0438650
H       -0.3777740        5.2822140        1.9027340
H       -0.3427030        4.4316920        4.2616970
H       -0.1662070        1.9592750        4.6268980
H       -0.0334070        0.4574800        2.6535400
76
3b-Co-Cl 
Co       0.0613730       -1.0576140        0.1191170
Cl       0.1404280       -1.4138020        2.3393020
P        2.2911440       -0.6999660       -0.0912320
Al      -0.1198690        0.8880470       -0.9092650
N        1.4984280        1.4251050       -1.6794800
N       -1.8256860        1.1511370       -1.6411390
N       -0.2330990        2.3951180        0.4729960
C        2.5946390        0.7320770       -1.1856190
C        3.7469500        1.3684990       -1.6124940
C        3.3501860        2.4726230       -2.3943960
C        1.9728630        2.4746230       -2.4063010
C       -2.4976260        2.0598680       -2.4021080
C       -3.8501250        1.7962670       -2.3687730
C       -4.0229500        0.6698930       -1.5382950
C       -2.7674530        0.2873980       -1.1044370
C        3.4751100       -0.3177580        1.3059880
C        3.0312030        0.9219780        2.0681490
C        3.7073700       -1.4763920        2.2673660
C        3.0629290       -2.1596370       -0.9800590
C        4.5690640       -2.0866010       -1.1706700
C        2.6287910       -3.4767150       -0.3454990
P       -2.2019260       -1.0297110        0.0229060
C       -2.9735350       -2.6280700       -0.6106980
C       -3.1238210       -2.7403620       -2.1196000
C       -2.1941130       -3.8173950       -0.0593390
C       -3.3288200       -0.6983080        1.4849410
C       -3.3950850       -1.8272050        2.5037980
C       -2.9901190        0.6172100        2.1653180
C        0.0381120       -1.3015550       -1.8811270
C       -0.0845650        2.1545490        1.7803490
C       -0.1535210        3.1646300        2.7238550
C       -0.3907000        4.4602190        2.3003470
C       -0.5493690        4.7097440        0.9434780
C       -0.4619240        3.6513820        0.0641620
H        4.7634460        1.0788740       -1.3809640
H        3.9965560        3.1769160       -2.8994780
H        1.2941690        3.1514120       -2.9119440
H       -1.9651710        2.8296050       -2.9484210
H       -4.6213930        2.3416850       -2.8947570
H       -4.9576010        0.1802540       -1.2934190
H        4.4197930       -0.0819040        0.7936010
H        2.8135430        1.7640220        1.4010570
H        3.8269320        1.2382690        2.7528290
H        2.1451800        0.6961870        2.6713720
H        2.7615840       -1.8434830        2.6784650
H        4.3275210       -1.1327370        3.1042530
H        4.2327900       -2.3135620        1.8006190
H        2.5978720       -2.0942290       -1.9720370
H        4.8693420       -1.1764610       -1.6981070
H        4.9057260       -2.9397510       -1.7720140
H        5.1107650       -2.1312370       -0.2195630
H        3.0777350       -3.6278220        0.6407180
H        2.9368100       -4.3164890       -0.9796070
H        1.5426430       -3.5316220       -0.2131950
H       -3.9836800       -2.6255550       -0.1728130
H       -2.1531060       -2.8429690       -2.6132370
H       -3.6364240       -1.8784720       -2.5552480
H       -3.7050850       -3.6397330       -2.3568100
H       -2.7244840       -4.7522960       -0.2764010
H       -2.0262590       -3.7611060        1.0200280
H       -1.2082010       -3.8801010       -0.5354800
H       -4.3159170       -0.5945390        1.0066900
H       -3.7665650       -2.7628460        2.0760230
H       -4.0837180       -1.5454460        3.3096090
H       -2.4123000       -2.0124120        2.9479420
H       -2.0439250        0.5273850        2.7098090
H       -3.7696280        0.8698800        2.8938120
H       -2.9219780        1.4471920        1.4516670
H        0.1205120       -2.3953450       -1.7656440
H        0.8789150       -0.9901950       -2.5124370
H       -0.8655320       -1.1190430       -2.4724130
H        0.0798860        1.1121640        2.0557460
H       -0.0269850        2.9222600        3.7726820
H       -0.4542620        5.2721460        3.0177700
H       -0.7390840        5.7087040        0.5695490
H       -0.5831560        3.7978730       -1.0058320
76
3b-Co-I
Co       0.1269800       -0.7765600       -0.4181810
I        0.3491980       -2.1896010        1.7333940
P        2.3285520       -0.1622850       -0.5195460
Al      -0.2506460        1.3847070       -0.7400270
N        1.2876770        2.2933400       -1.2737910
N       -1.9585310        1.7314420       -1.4211300
N       -0.5236520        2.3279220        1.0560530
C        2.4571740        1.5709580       -1.0973030
C        3.5311440        2.4134810       -1.3276480
C        3.0072700        3.6789100       -1.6632800
C        1.6359050        3.5653490       -1.6138660
C       -2.6978520        2.7647730       -1.9138310
C       -4.0169050        2.3838290       -2.0342760
C       -4.0956270        1.0482030       -1.5882630
C       -2.8186290        0.6658800       -1.2208180
C        3.5917470       -0.0839490        0.8681980
C        3.0841830        0.7827030        2.0112370
C        4.1010610       -1.4187100        1.3933990
C        3.1692790       -1.1783470       -1.8554230
C        4.6397930       -0.8700040       -2.0880870
C        2.9223010       -2.6685590       -1.6482960
P       -2.1488130       -0.8837750       -0.5176650
C       -2.8078860       -2.2592210       -1.6263920
C       -2.8855370       -1.9384150       -3.1110440
C       -1.9992520       -3.5314000       -1.4009400
C       -3.3456790       -1.0461880        0.9273600
C       -3.4753030       -2.4295950        1.5472050
C       -3.0709710        0.0008620        1.9939180
C        0.0729260       -0.3472080       -2.3802700
C       -0.2132630        1.7259230        2.2094180
C       -0.3907430        2.3445520        3.4336700
C       -0.9180810        3.6237480        3.4641090
C       -1.2464670        4.2478120        2.2679530
C       -1.0321640        3.5681650        1.0870100
H        4.5792430        2.1558050       -1.2530640
H        3.5686930        4.5662600       -1.9207340
H        0.8771600        4.3112010       -1.8193010
H       -2.2300970        3.7061100       -2.1779630
H       -4.8259050        2.9905640       -2.4168760
H       -4.9822280        0.4269050       -1.5559540
H        4.4318880        0.4453440        0.3953650
H        2.7009320        1.7478240        1.6602030
H        3.9026330        0.9862570        2.7116750
H        2.2979460        0.2599770        2.5675110
H        3.2883900       -2.0329100        1.7910630
H        4.8099420       -1.2330510        2.2098230
H        4.6299790       -1.9990860        0.6334300
H        2.6225980       -0.8696400       -2.7552360
H        4.8026570        0.1855370       -2.3232660
H        5.0040280       -1.4548320       -2.9413830
H        5.2645580       -1.1350580       -1.2286780
H        3.4353160       -3.0553780       -0.7624480
H        3.2906190       -3.2303630       -2.5148610
H        1.8583420       -2.8962100       -1.5225100
H       -3.8359910       -2.4149880       -1.2646820
H       -1.8907730       -1.8821720       -3.5623640
H       -3.4053540       -0.9978680       -3.3123730
H       -3.4273920       -2.7436500       -3.6217070
H       -2.4597000       -4.3700970       -1.9366570
H       -1.9063430       -3.8065450       -0.3467050
H       -0.9806000       -3.4092330       -1.7891590
H       -4.3034670       -0.7963750        0.4450540
H       -3.7645520       -3.1946580        0.8210280
H       -4.2576420       -2.4022300        2.3155610
H       -2.5447680       -2.7443470        2.0274220
H       -2.1289860       -0.2164920        2.5098760
H       -3.8701860       -0.0148140        2.7442550
H       -3.0282730        1.0145660        1.5768950
H        0.2896420       -1.4041410       -2.6126060
H        0.8486640        0.2513330       -2.8723560
H       -0.8666410       -0.0967430       -2.8811810
H        0.1607890        0.7054740        2.1268140
H       -0.1269360        1.8136480        4.3410930
H       -1.0774050        4.1324510        4.4094800
H       -1.6663500        5.2463270        2.2470060
H       -1.2871180        4.0107170        0.1276980
76
3b-Ir-Cl
Ir       0.0815720       -0.9551700        0.1794350
Cl       0.1173720       -0.8938080        2.6667520
P        2.3941400       -0.5593720       -0.1206850
Al      -0.1502190        1.1102770       -0.8514900
N        1.4626540        1.5426360       -1.6929720
N       -1.8264510        1.1830550       -1.6861970
N       -0.3283340        2.6831610        0.4025920
C        2.5861470        0.8415290       -1.2753620
C        3.7080530        1.4504330       -1.8073220
C        3.2675290        2.5449990       -2.5795290
C        1.8954750        2.5690630       -2.4804430
C       -2.4819450        2.0467360       -2.5151920
C       -3.8147790        1.7105820       -2.5948630
C       -3.9956360        0.5826720       -1.7678010
C       -2.7644390        0.2714220       -1.2242980
C        3.5500790       -0.0569330        1.2535450
C        3.0700210        1.2301200        1.9090680
C        3.7455830       -1.1481810        2.2976980
C        3.2203830       -2.0152330       -0.9566750
C        4.7284980       -1.9101180       -1.1154740
C        2.8128540       -3.3241410       -0.2882100
P       -2.2745210       -0.9972090       -0.0127160
C       -3.0274670       -2.6238420       -0.5750980
C       -3.1296670       -2.8228950       -2.0796080
C       -2.2490820       -3.7720980        0.0605110
C       -3.4218960       -0.5662360        1.4002390
C       -3.4514170       -1.6157820        2.5020790
C       -3.1039400        0.8064880        1.9704500
C        0.1008500       -1.4621870       -1.8912910
C       -0.1686210        2.5292350        1.7241310
C       -0.2866210        3.5935020        2.6004260
C       -0.5816020        4.8481560        2.0963760
C       -0.7509560        5.0053680        0.7271560
C       -0.6162710        3.8994150       -0.0843160
H        4.7355030        1.1514720       -1.6485560
H        3.8818650        3.2275430       -3.1500300
H        1.1885830        3.2453310       -2.9469780
H       -1.9458090        2.8359260       -3.0297440
H       -4.5658990        2.2070260       -3.1933310
H       -4.9200520        0.0456970       -1.5932290
H        4.5069360        0.1475700        0.7496780
H        2.8697490        2.0197540        1.1752240
H        3.8381490        1.6020720        2.5971890
H        2.1645960        1.0364380        2.4941980
H        2.7825180       -1.4779050        2.7032960
H        4.3403180       -0.7554070        3.1311220
H        4.2767340       -2.0189230        1.9036110
H        2.7702050       -1.9919840       -1.9576300
H        5.0229510       -1.0105460       -1.6631610
H        5.1002670       -2.7724810       -1.6815660
H        5.2463710       -1.9127080       -0.1498860
H        3.2291930       -3.4191210        0.7195290
H        3.1785150       -4.1740060       -0.8765090
H        1.7244540       -3.4167780       -0.2016770
H       -4.0483660       -2.6090810       -0.1628540
H       -2.1412170       -2.9297960       -2.5352610
H       -3.6435910       -1.9985730       -2.5803170
H       -3.6854020       -3.7463340       -2.2826650
H       -2.7536170       -4.7258410       -0.1345460
H       -2.1299660       -3.6653160        1.1428210
H       -1.2430340       -3.8328880       -0.3721510
H       -4.4102330       -0.5216850        0.9145200
H       -3.8212060       -2.5842480        2.1521540
H       -4.1218700       -1.2841370        3.3039440
H       -2.4547890       -1.7541680        2.9347900
H       -2.1480110        0.7786400        2.5051010
H       -3.8796850        1.0977960        2.6884130
H       -3.0661020        1.5782290        1.1916430
H        0.2345540       -2.5555090       -1.9195020
H        0.9144790       -1.0306260       -2.4869500
H       -0.8156930       -1.2406790       -2.4481750
H        0.0402760        1.5153370        2.0701100
H       -0.1523660        3.4231930        3.6620540
H       -0.6830110        5.6994930        2.7618240
H       -0.9868530        5.9689780        0.2920020
H       -0.7491220        3.9717800       -1.1605550
76
3b-Ir-I
Ir       0.1796120       -0.7456070       -0.3330400
I        0.3602980       -1.8035760        2.2448920
P        2.4360790       -0.0102570       -0.5128760
Al      -0.3263920        1.5013120       -0.6782710
N        1.2124650        2.3765400       -1.2658510
N       -1.9817080        1.6257350       -1.5468050
N       -0.7736890        2.5342800        0.9982770
C        2.4182760        1.6984840       -1.1597360
C        3.4415070        2.5719410       -1.4807280
C        2.8530030        3.8125780       -1.8025970
C        1.4947770        3.6534220       -1.6544780
C       -2.7242760        2.5993780       -2.1503250
C       -4.0021290        2.1432180       -2.3863900
C       -4.0535850        0.8198580       -1.9015530
C       -2.8027760        0.5196360       -1.3968910
C        3.6566180        0.2067170        0.8890670
C        3.0909140        1.1353990        1.9542050
C        4.1503030       -1.0915460        1.5118420
C        3.3441720       -1.0342570       -1.7885760
C        4.8081340       -0.6829030       -1.9998120
C        3.1479370       -2.5223730       -1.5160390
P       -2.1692910       -0.9790590       -0.5689290
C       -2.7383890       -2.4449690       -1.5969870
C       -2.7506570       -2.2353650       -3.1035060
C       -1.8847690       -3.6576370       -1.2387890
C       -3.4002920       -1.0656720        0.8453090
C       -3.4503820       -2.3987370        1.5765890
C       -3.2031530        0.0839700        1.8206140
C        0.1903190       -0.5343660       -2.4619990
C       -0.3636690        2.0682670        2.1855290
C       -0.6739670        2.7077040        3.3710530
C       -1.4350460        3.8633260        3.3264820
C       -1.8617640        4.3457120        2.0964980
C       -1.5127500        3.6531190        0.9559510
H        4.5005280        2.3516260       -1.4696450
H        3.3638450        4.7129950       -2.1139530
H        0.6989460        4.3705630       -1.8186360
H       -2.2808390        3.5541580       -2.4089280
H       -4.7982650        2.6906240       -2.8715380
H       -4.9039360        0.1496090       -1.9320060
H        4.5044470        0.7187390        0.4097050
H        2.6935140        2.0635390        1.5264450
H        3.8819270        1.4084140        2.6623880
H        2.3021680        0.6278690        2.5210880
H        3.3178040       -1.7012800        1.8777090
H        4.7923600       -0.8601520        2.3704300
H        4.7428350       -1.6942060        0.8184560
H        2.8040640       -0.7864720       -2.7110000
H        4.9413000        0.3652550       -2.2820220
H        5.2172950       -1.2933110       -2.8136990
H        5.4173340       -0.8831490       -1.1118460
H        3.6470870       -2.8444280       -0.5967300
H        3.5648130       -3.1112770       -2.3415270
H        2.0881050       -2.7833240       -1.4158540
H       -3.7747900       -2.6223350       -1.2700770
H       -1.7363930       -2.1462440       -3.5027610
H       -3.3100260       -1.3448570       -3.4015360
H       -3.2150290       -3.1062820       -3.5815710
H       -2.2708130       -4.5524400       -1.7412740
H       -1.8477910       -3.8595480       -0.1644830
H       -0.8507450       -3.5062880       -1.5738070
H       -4.3595110       -0.9134680        0.3250560
H       -3.7209770       -3.2301340        0.9193600
H       -4.2114020       -2.3487900        2.3647170
H       -2.4925580       -2.6289750        2.0536300
H       -2.2642070       -0.0378570        2.3727860
H       -4.0199430        0.0924750        2.5519020
H       -3.2020320        1.0570000        1.3139660
H        0.4917690       -1.5300300       -2.8232770
H        0.9032310        0.1867300       -2.8798570
H       -0.7716220       -0.2993590       -2.9256860
H        0.1909220        1.1307710        2.1649220
H       -0.3302000        2.2844330        4.3076100
H       -1.7017350        4.3830740        4.2411390
H       -2.4661450        5.2414410        2.0186060
H       -1.8495210        3.9735660       -0.0265480
76
3b-Rh-Cl
Rh       0.0572010       -1.0513610        0.1947280
Cl       0.1040080       -1.0696650        2.6511830
P        2.3778430       -0.6874790       -0.1015820
Al      -0.1175220        0.9852530       -0.8668730
N        1.5013770        1.4101840       -1.6995690
N       -1.8020390        1.1500860       -1.6683480
N       -0.2295950        2.5339160        0.4315450
C        2.6136060        0.7066120       -1.2565830
C        3.7476390        1.3031860       -1.7764680
C        3.3259180        2.3928220       -2.5660410
C        1.9523230        2.4264190       -2.4899580
C       -2.4324290        2.0470940       -2.4811800
C       -3.7810860        1.7739090       -2.5330730
C       -3.9981040        0.6533640       -1.7047410
C       -2.7721240        0.2830160       -1.1872270
C        3.5534180       -0.2239670        1.2707320
C        3.1037310        1.0664310        1.9404910
C        3.7300240       -1.3279940        2.3046850
C        3.1541990       -2.1673830       -0.9437990
C        4.6631720       -2.1040650       -1.1149050
C        2.7118860       -3.4634670       -0.2726270
P       -2.3027540       -1.0103700        0.0062340
C       -3.0872800       -2.6138200       -0.5815560
C       -3.1958240       -2.7807390       -2.0892580
C       -2.3298160       -3.7873560        0.0321890
C       -3.4405620       -0.5792410        1.4273810
C       -3.4929040       -1.6483870        2.5092380
C       -3.0872330        0.7734540        2.0232440
C        0.0571900       -1.4683350       -1.8901250
C       -0.0966830        2.3466710        1.7514390
C       -0.1676600        3.3987980        2.6475140
C       -0.3856990        4.6772520        2.1655510
C       -0.5264450        4.8699110        0.7973630
C       -0.4417410        3.7741820       -0.0342860
H        4.7702340        0.9975740       -1.5994120
H        3.9532960        3.0659200       -3.1336060
H        1.2578220        3.1021220       -2.9752880
H       -1.8716140        2.8137130       -3.0030090
H       -4.5202120        2.3078140       -3.1140110
H       -4.9428880        0.1596600       -1.5124400
H        4.5120690       -0.0357680        0.7638180
H        2.9148360        1.8668720        1.2154940
H        3.8828580        1.4163520        2.6277800
H        2.1978380        0.8855010        2.5290340
H        2.7613720       -1.6409000        2.7104240
H        4.3361620       -0.9542160        3.1386500
H        4.2417620       -2.2059960        1.9012350
H        2.6976880       -2.1295150       -1.9414630
H        4.9769140       -1.2099390       -1.6612320
H        5.0063970       -2.9739000       -1.6876480
H        5.1885510       -2.1250470       -0.1536650
H        3.1360720       -3.5733620        0.7301850
H        3.0425790       -4.3240740       -0.8659860
H        1.6221150       -3.5200300       -0.1713950
H       -4.1070900       -2.5863320       -0.1671830
H       -2.2103720       -2.8943990       -2.5501540
H       -3.6980130       -1.9378680       -2.5709600
H       -3.7666210       -3.6907730       -2.3102060
H       -2.8528330       -4.7280620       -0.1770650
H       -2.2051970       -3.7000890        1.1155440
H       -1.3258620       -3.8602910       -0.4034650
H       -4.4283380       -0.5022260        0.9445690
H       -3.8852390       -2.6014000        2.1419030
H       -4.1549330       -1.3162790        3.3178910
H       -2.4988580       -1.8176090        2.9371300
H       -2.1338290        0.7082570        2.5589660
H       -3.8558890        1.0729090        2.7454340
H       -3.0250410        1.5585640        1.2595430
H        0.1525470       -2.5642260       -1.8764430
H        0.8917610       -1.0768650       -2.4823120
H       -0.8521110       -1.2267780       -2.4489490
H        0.0552950        1.3166840        2.0806460
H       -0.0563190        3.1998340        3.7069390
H       -0.4485550        5.5201060        2.8464140
H       -0.7010640        5.8535040        0.3782930
H       -0.5513000        3.8760610       -1.1107300
76
3b-Rh-I
Rh       0.1710730       -0.7892200       -0.4072720
I        0.3690090       -2.0463590        2.0395920
P        2.4405910       -0.0704390       -0.5488330
Al      -0.2887500        1.4607290       -0.6732800
N        1.2590840        2.3668140       -1.1812220
N       -1.9645750        1.6995940       -1.4714270
N       -0.6860360        2.3654810        1.0952280
C        2.4591250        1.6781560       -1.0798060
C        3.4935810        2.5643300       -1.3199740
C        2.9176710        3.8243190       -1.5845750
C        1.5549740        3.6633670       -1.4850130
C       -2.6930090        2.7279210       -1.9953230
C       -3.9990610        2.3330240       -2.1843970
C       -4.0826720        0.9931240       -1.7521950
C       -2.8224020        0.6215950       -1.3235320
C        3.6914810        0.0168850        0.8414170
C        3.1645880        0.8714690        1.9853730
C        4.1672360       -1.3349490        1.3540690
C        3.3029680       -1.0194900       -1.9128730
C        4.7694240       -0.6804020       -2.1259870
C        3.0792930       -2.5191850       -1.7478090
P       -2.1954720       -0.9383590       -0.6092070
C       -2.7974910       -2.3169340       -1.7363690
C       -2.8364280       -1.9880380       -3.2207760
C       -1.9483880       -3.5596090       -1.4902420
C       -3.4060760       -1.1103890        0.8147160
C       -3.4732740       -2.4961860        1.4388690
C       -3.1588080       -0.0482970        1.8741430
C        0.1500380       -0.3685770       -2.5012150
C       -0.2511620        1.8134730        2.2354050
C       -0.5097710        2.3779350        3.4704280
C       -1.2460540        3.5486870        3.5274110
C       -1.7001900        4.1201750        2.3462050
C       -1.4013830        3.4993950        1.1513420
H        4.5511310        2.3378250       -1.2932100
H        3.4397020        4.7394430       -1.8269060
H        0.7660930        4.3925340       -1.6277400
H       -2.2233190        3.6754510       -2.2328240
H       -4.7943430        2.9322820       -2.6054750
H       -4.9605780        0.3589280       -1.7699270
H        4.5420520        0.5461870        0.3863250
H        2.7791060        1.8372920        1.6380340
H        3.9736000        1.0733000        2.6970970
H        2.3756060        0.3370010        2.5268250
H        3.3280090       -1.9515840        1.6919460
H        4.8326220       -1.1823520        2.2125060
H        4.7303790       -1.8970460        0.6044560
H        2.7521280       -0.6924460       -2.8038840
H        4.9179890        0.3849830       -2.3240810
H        5.1501890       -1.2299760       -2.9951740
H        5.3911480       -0.9641790       -1.2700900
H        3.6000710       -2.9212930       -0.8731930
H        3.4548330       -3.0523880       -2.6291170
H        2.0173290       -2.7635170       -1.6296070
H       -3.8294840       -2.5092970       -1.4041550
H       -1.8288380       -1.8867500       -3.6340960
H       -3.3850860       -1.0669900       -3.4347560
H       -3.3268110       -2.8098260       -3.7562670
H       -2.3456350       -4.4082920       -2.0596120
H       -1.8993040       -3.8482040       -0.4365380
H       -0.9171820       -3.3856810       -1.8232740
H       -4.3713780       -0.8960680        0.3288520
H       -3.7658830       -3.2689340        0.7220120
H       -4.2253440       -2.4944620        2.2370660
H       -2.5148880       -2.7798310        1.8852890
H       -2.2075020       -0.2337640        2.3866390
H       -3.9549310       -0.0836000        2.6270530
H       -3.1499210        0.9624330        1.4480300
H        0.4396040       -1.3608810       -2.8765190
H        0.8746110        0.3543220       -2.8931770
H       -0.8128660       -0.1115810       -2.9486180
H        0.2796460        0.8673620        2.1364510
H       -0.1461300        1.8850330        4.3646470
H       -1.4727080        4.0116600        4.4824860
H       -2.2868970        5.0309390        2.3473520
H       -1.7601810        3.8924060        0.2034670
76
3c-Co-Cl
Co       0.0000210        0.3711570        0.4314070
P        2.2658930        0.1184970        0.3836500
P       -2.2658350        0.1185040        0.3838390
Al      -0.0000240       -1.5323450       -1.0852640
N       -1.6545450       -2.3336440       -0.6130170
N       -0.0000740        2.0356320       -0.5458270
N        1.6542680       -2.3339420       -0.6125670
C       -2.2020170       -3.5318630       -0.9504580
C       -0.0001600        4.6341450       -1.5495590
C       -0.0000910        3.5433970       -2.4009340
C       -3.5297370       -3.5730480       -0.5751530
C       -0.0002100        4.4027830       -0.1800850
C       -0.0000630        2.2665430       -1.8640090
C       -2.6517910       -1.5870550       -0.0212690
C       -3.8207230       -2.3281230        0.0157990
C       -0.0001590        3.1009120        0.2756750
C        2.6518200       -1.5870080       -0.0217470
C        2.9460930        0.5400650       -2.2882010
C        2.2016060       -3.5322830       -0.9497280
C        3.1921640        1.1338130       -0.9071790
C       -3.1920480        1.1333870       -0.9074140
C        3.5295500       -3.5732300       -0.5751500
C        3.8208020       -2.3280370        0.0150670
C       -2.9458600        0.5390860       -2.2881900
C        3.2001990        0.5226620        1.9507560
C        4.6912500        1.2713180       -0.6839440
C       -3.2001600        0.5230040        1.9508280
C        3.0437620       -0.4710080        3.0906130
C       -3.0435930       -0.4703710        3.0909270
C        2.8269280        1.9288620        2.4007920
C       -2.8269450        1.9293350        2.4005020
C       -4.6911490        1.2709590       -0.6843440
Cl       0.0000340       -1.1624810        2.0115940
C        0.0003410       -1.3538530       -3.0631290
H       -1.6018510       -4.2992960       -1.4250120
H       -0.0001720        5.6458120       -1.9412300
H       -0.0000640        3.6659410       -3.4779100
H       -4.2032960       -4.4101810       -0.6951760
H       -0.0002780        5.2193400        0.5326760
H       -0.0000250        1.3922550       -2.5043440
H       -4.7669980       -2.0114390        0.4362770
H       -0.0001940        2.8794200        1.3413040
H        3.4421520       -0.4340490       -2.3805490
H        3.3511390        1.2033110       -3.0618000
H        1.8881000        0.3779260       -2.5044230
H        1.6012030       -4.2999900       -1.4235370
H        2.7343660        2.1354980       -0.8638880
H       -2.7342440        2.1350830       -0.8644780
H        4.2030720       -4.4103970       -0.6951510
H        4.7672670       -2.0111550        0.4349690
H       -1.8878370        0.3769110       -2.5043250
H       -3.3508910        1.2020070       -3.0620790
H       -3.4418770       -0.4350800       -2.3801870
H        4.2551850        0.5115830        1.6483150
H        4.9468250        1.8418660        0.2131570
H        5.1425960        1.7899400       -1.5382640
H        5.1687950        0.2859930       -0.6176130
H       -4.2551510        0.5117660        1.6484270
H        2.0445820       -0.4246240        3.5284040
H        3.7757620       -0.2297930        3.8715860
H        3.2134590       -1.5006870        2.7650860
H       -3.2133090       -1.5001360        2.7656850
H       -3.7755080       -0.2289570        3.8719190
H       -2.0443620       -0.4238670        3.5285940
H        2.9552800        2.6820580        1.6137620
H        3.4411180        2.2337850        3.2557900
H        1.7785830        1.9492550        2.7279700
H       -1.7786050        1.9498380        2.7276940
H       -3.4411590        2.2344740        3.2554070
H       -2.9552820        2.6823270        1.6132770
H       -5.1686820        0.2856500       -0.6176770
H       -5.1424350        1.7892400       -1.5389020
H       -4.9467910        1.8418530        0.2125140
H        0.0006630       -0.3589850       -3.5223930
H       -0.8873410       -1.8702540       -3.4531120
H        0.8880970       -1.8704870       -3.4526500
76
3c-Co-I
Co       0.0000330        0.4186550        0.3282570
P        2.2803000        0.2228600        0.1781110
P       -2.2802880        0.2228410        0.1781650
Al      -0.0000520       -1.0616920       -1.6147710
N       -1.6626230       -1.9421320       -1.3434030
N       -0.0000010        2.2737570       -0.2308060
N        1.6625810       -1.9420800       -1.3434510
C       -2.2124980       -3.0188660       -1.9666980
C       -0.0000080        5.0398110       -0.5417100
C        0.0000420        4.2017060       -1.6425990
C       -3.5518880       -3.1223290       -1.6498860
C       -0.0000640        4.4689140        0.7246900
C        0.0000400        2.8301390       -1.4473810
C       -2.6710010       -1.3359380       -0.6225870
C       -3.8484700       -2.0435140       -0.7942080
C       -0.0000570        3.0938700        0.8346830
C        2.6709730       -1.3359290       -0.6226250
C        2.8437920        1.2228260       -2.3777610
C        2.2124150       -3.0188600       -1.9666980
C        3.1234340        1.5248780       -0.9120560
C       -3.1234090        1.5248540       -0.9120160
C        3.5517850       -3.1224100       -1.6498240
C        3.8483890       -2.0436260       -0.7941180
C       -2.8436280        1.2228800       -2.3777140
C        3.3444930        0.3256200        1.7187390
C        4.6266980        1.6821940       -0.7281600
C       -3.3445140        0.3256080        1.7187670
C        3.3948630       -0.8891680        2.6315900
C       -3.3947490       -0.8891160        2.6317070
C        2.9644330        1.5772160        2.4986090
C       -2.9645800        1.5772980        2.4985450
C       -4.6266950        1.6820670       -0.7282450
I        0.0000180       -1.6386590        1.8270790
C       -0.0000020       -0.4715020       -3.5127860
H       -1.6059440       -3.6647450       -2.5907330
H       -0.0000070        6.1178140       -0.6635240
H        0.0000790        4.5939230       -2.6530690
H       -4.2299650       -3.8969290       -1.9801750
H       -0.0001100        5.0780130        1.6212050
H        0.0000640        2.1481250       -2.2895380
H       -4.8052730       -1.8148980       -0.3417200
H       -0.0001060        2.6053240        1.8079600
H        3.3741740        0.3145820       -2.6900090
H        3.1897200        2.0524600       -3.0062010
H        1.7870360        1.0587500       -2.5913690
H        1.6058530       -3.6646980       -2.5907690
H        2.6379620        2.4771200       -0.6450300
H       -2.6380270        2.4771130       -0.6448990
H        4.2298240       -3.8970600       -1.9800750
H        4.8051760       -1.8150810       -0.3415590
H       -1.7868600        1.0587610       -2.5912400
H       -3.1894600        2.0525640       -3.0061420
H       -3.3740180        0.3146740       -2.6900610
H        4.3552910        0.4546120        1.3151510
H        4.9090300        2.0883440        0.2468170
H        5.0134520        2.3708610       -1.4889210
H        5.1434550        0.7250970       -0.8716390
H       -4.3553180        0.4544720        1.3151490
H        2.4873770       -0.9858290        3.2302120
H        4.2444480       -0.7728460        3.3166490
H        3.5277410       -1.8211330        2.0757880
H       -3.5276340       -1.8211260        2.0759810
H       -4.2442790       -0.7727820        3.3168330
H       -2.4872060       -0.9856940        3.2302550
H        2.9804230        2.4870450        1.8860230
H        3.6551830        1.7296460        3.3359420
H        1.9576100        1.4649040        2.9213720
H       -1.9577620        1.4650920        2.9213490
H       -3.6553670        1.7297500        3.3358440
H       -2.9806100        2.4870750        1.8858820
H       -5.1433800        0.7249510       -0.8718670
H       -5.0134170        2.3707860       -1.4889760
H       -4.9091430        2.0881010        0.2467470
H        0.0001960        0.5972820       -3.7543810
H       -0.8881490       -0.8955390       -4.0008180
H        0.8881460       -0.8957490       -4.0006460
76
3c-Ir-Cl
Ir      -0.0007560        0.3179340        0.4527760
P        2.3622120        0.0439240        0.3809920
P       -2.3635310        0.0382190        0.3786130
Al       0.0059000       -1.4786670       -1.2609390
N       -1.6636820       -2.3032120       -0.8373850
N       -0.0032830        2.1352460       -0.5853880
N        1.6700230       -2.3065360       -0.8233920
C       -2.1877060       -3.4808560       -1.2705820
C       -0.0094710        4.6980290       -1.6839120
C       -0.0040220        3.5767040       -2.4942820
C       -3.5070040       -3.5950540       -0.8810540
C       -0.0115960        4.5152660       -0.3076270
C       -0.0009690        2.3204270       -1.9133190
C       -2.6716380       -1.6433260       -0.1633210
C       -3.8200210       -2.4169950       -0.1765100
C       -0.0084710        3.2321850        0.1978360
C        2.6774880       -1.6375340       -0.1577510
C        2.9853530        0.6154890       -2.2784190
C        2.1990990       -3.4813470       -1.2569790
C        3.2587310        1.1278750       -0.8699090
C       -3.2653060        1.1191010       -0.8715850
C        3.5216520       -3.5857960       -0.8748910
C        3.8309050       -2.4040710       -0.1751510
C       -2.9935860        0.6056900       -2.2800740
C        3.3267990        0.3266030        1.9471000
C        4.7624060        1.2382700       -0.6630310
C       -3.3300480        0.3149780        1.9446200
C        3.0981880       -0.7126670        3.0325700
C       -3.0994700       -0.7245210        3.0294690
C        3.0156250        1.7263130        2.4624960
C       -3.0235980        1.7151160        2.4617600
C       -4.7688620        1.2258560       -0.6619970
Cl      -0.0001160       -1.5005470        1.9845070
C        0.0241920       -1.2388420       -3.2333030
H       -1.5767820       -4.1851790       -1.8234770
H       -0.0119060        5.6948390       -2.1116830
H       -0.0018970        3.6581770       -3.5751000
H       -4.1597730       -4.4365720       -1.0668820
H       -0.0157420        5.3563310        0.3759480
H        0.0043590        1.4228030       -2.5197030
H       -4.7675680       -2.1632750        0.2824000
H       -0.0102870        3.0477050        1.2693540
H        3.4738140       -0.3541740       -2.4354440
H        3.3823300        1.3213220       -3.0177670
H        1.9230500        0.4718040       -2.4872500
H        1.5895490       -4.1907330       -1.8048830
H        2.8067460        2.1269870       -0.7592180
H       -2.8156010        2.1194860       -0.7630480
H        4.1787800       -4.4236470       -1.0619590
H        4.7791310       -2.1434260        0.2784730
H       -1.9313180        0.4663750       -2.4905650
H       -3.3948550        1.3091240       -3.0193830
H       -3.4784250       -0.3660130       -2.4351350
H        4.3818940        0.2768180        1.6470000
H        5.0377690        1.7436570        0.2666900
H        5.2053210        1.8086110       -1.4881230
H        5.2299920        0.2459400       -0.6707520
H       -4.3847240        0.2623460        1.6436910
H        2.0801980       -0.6608390        3.4265300
H        3.7989820       -0.5272760        3.8559190
H        3.2548950       -1.7309740        2.6671580
H       -3.2518100       -1.7430880        2.6629850
H       -3.8024120       -0.5423390        3.8517150
H       -2.0824160       -0.6693480        3.4252980
H        3.1690770        2.5083150        1.7091370
H        3.6473800        1.9660940        3.3252860
H        1.9705820        1.7763380        2.7964030
H       -1.9788780        1.7680470        2.7962500
H       -3.6565710        1.9519740        3.3244650
H       -3.1791040        2.4974420        1.7091420
H       -5.2339570        0.2323320       -0.6680950
H       -5.2146040        1.7943300       -1.4868520
H       -5.0440090        1.7313570        0.2677200
H       -0.1215950       -0.2365470       -3.6535750
H       -0.7830970       -1.8542430       -3.6548510
H        0.9733490       -1.6117950       -3.6398100
76
3c-Ir-I
Ir      -0.0000060        0.3590700       -0.3862900
P       -2.3729680        0.1553050       -0.1974970
P        2.3729460        0.1550690       -0.1974380
Al      -0.0001270       -0.8964150        1.7616020
N        1.6775590       -1.7969800        1.5792580
N        0.0001490        2.4170690        0.1150750
N       -1.6777310       -1.7970800        1.5790020
C        2.2052140       -2.8099870        2.3169470
C        0.0006040        5.1867060        0.4165390
C        0.0005070        4.3518490        1.5198060
C        3.5362670       -2.9952290        2.0015420
C        0.0004520        4.6105330       -0.8466400
C        0.0002780        2.9802880        1.3308410
C        2.6953180       -1.3148250        0.7798730
C        3.8532120       -2.0346830        1.0221750
C        0.0002220        3.2354650       -0.9541160
C       -2.6955200       -1.3144780        0.7799220
C       -2.8752440        1.4014930        2.2561460
C       -2.2055880       -2.8099060        2.3167860
C       -3.1903690        1.5552440        0.7744960
C        3.1904790        1.5548300        0.7747390
C       -3.5367920       -2.9946410        2.0017030
C       -3.8536310       -2.0339080        1.0224900
C        2.8754040        1.4009050        2.2563830
C       -3.4494830        0.0830280       -1.7199210
C       -4.6985440        1.6756930        0.6063660
C        3.4495130        0.0828260       -1.7198190
C       -3.4068390       -1.2031620       -2.5278480
C        3.4067680       -1.2032830       -2.5278790
C       -3.1206060        1.2842790       -2.5976210
C        3.1207710        1.2841690       -2.5974420
C        4.6986660        1.6751520        0.6065770
I       -0.0000560       -2.0503800       -1.6058640
C       -0.0002990       -0.1534990        3.6075230
H        1.5887080       -3.3568640        3.0211400
H        0.0007930        6.2650660        0.5344870
H        0.0006100        4.7461970        2.5294340
H        4.1945990       -3.7466880        2.4147060
H        0.0005140        5.2153410       -1.7459950
H        0.0002010        2.3015200        2.1750500
H        4.8101760       -1.8901680        0.5363570
H        0.0000900        2.7457060       -1.9252120
H       -3.4001210        0.5326090        2.6721250
H       -3.2027650        2.2929840        2.8047250
H       -1.8135000        1.2529720        2.4575940
H       -1.5890980       -3.3570940        3.0207510
H       -2.7165280        2.4773390        0.4013390
H        2.7167010        2.4770120        0.4017130
H       -4.1952890       -3.7458940        2.4149780
H       -4.8106550       -1.8890140        0.5369030
H        1.8136530        1.2524800        2.4578780
H        3.2030610        2.2922810        2.8050640
H        3.4002060        0.5319040        2.6722170
H       -4.4700510        0.1909370       -1.3327070
H       -5.0056530        1.9646860       -0.4023240
H       -5.0803430        2.4401100        1.2935830
H       -5.1971770        0.7337570        0.8666330
H        4.4700750        0.1906000       -1.3325550
H       -2.4597020       -1.3130660       -3.0607120
H       -4.2153240       -1.1783790       -3.2692980
H       -3.5393000       -2.0904950       -1.9032910
H        3.5391520       -2.0906990       -1.9034250
H        4.2152550       -1.1784840       -3.2693270
H        2.4596230       -1.3130510       -3.0607600
H       -3.1896180        2.2394490       -2.0633390
H       -3.8054990        1.3315750       -3.4519420
H       -2.1021250        1.1886420       -2.9965030
H        2.1023070        1.1886240       -2.9963920
H        3.8057110        1.3314690       -3.4517260
H        3.1898080        2.2393020       -2.0631030
H        5.1972090        0.7331410        0.8667440
H        5.0805560        2.4394560        1.2938670
H        5.0057860        1.9642200       -0.4020880
H        0.0000910        0.9340660        3.7487500
H        0.8869230       -0.5274800        4.1363360
H       -0.8880690       -0.5267840        4.1359110
76
3c-Rh-Cl
Rh      -0.0000040        0.3505040        0.4778730
P        2.3614200        0.0705490        0.4037840
P       -2.3614260        0.0702850        0.4037510
Al       0.0001710       -1.4986030       -1.1823780
N       -1.6706020       -2.3034540       -0.7540620
N       -0.0001960        2.1839520       -0.5420050
N        1.6709300       -2.3033830       -0.7538900
C       -2.1964830       -3.4870950       -1.1695440
C       -0.0006840        4.7891280       -1.5250360
C       -0.0004220        3.7054280       -2.3854650
C       -3.5224800       -3.5810200       -0.7987310
C       -0.0006790        4.5473850       -0.1580040
C       -0.0001800        2.4246350       -1.8581390
C       -2.6835100       -1.6183160       -0.1132280
C       -3.8368560       -2.3843650       -0.1265480
C       -0.0004250        3.2415590        0.2884010
C        2.6838080       -1.6179650       -0.1132980
C        2.9689880        0.6294170       -2.2583880
C        2.1970570       -3.4868330       -1.1695800
C        3.2663550        1.1390780       -0.8543810
C       -3.2665780        1.1385150       -0.8545050
C        3.5231520       -3.5804340       -0.7990200
C        3.8373850       -2.3836680       -0.1269760
C       -2.9689630        0.6289120       -2.2584820
C        3.3210900        0.3702250        1.9709010
C        4.7730420        1.2280560       -0.6610750
C       -3.3211490        0.3699240        1.9708440
C        3.0819130       -0.6535760        3.0683800
C       -3.0817170       -0.6537110        3.0684250
C        3.0136540        1.7779260        2.4658610
C       -3.0139810        1.7777400        2.4656520
C       -4.7733180        1.2269770       -0.6613040
Cl       0.0001310       -1.4500380        1.9877840
C        0.0003370       -1.2160880       -3.1464010
H       -1.5823690       -4.2093420       -1.6949530
H       -0.0008770        5.8038680       -1.9087650
H       -0.0004010        3.8362100       -3.4614550
H       -4.1790650       -4.4216240       -0.9749800
H       -0.0008680        5.3582590        0.5611640
H        0.0000400        1.5553470       -2.5058600
H       -4.7890660       -2.1134600        0.3123190
H       -0.0003960        3.0108300        1.3514320
H        3.4342580       -0.3512040       -2.4180390
H        3.3731600        1.3238940       -3.0045120
H        1.9009780        0.5095270       -2.4533950
H        1.5830120       -4.2092520       -1.6948330
H        2.8284040        2.1441620       -0.7406310
H       -2.8289840        2.1437520       -0.7407340
H        4.1799090       -4.4208810       -0.9753800
H        4.7896280       -2.1125170        0.3116700
H       -1.9009090        0.5093330       -2.4534360
H       -3.3733070        1.3232480       -3.0046410
H       -3.4339150       -0.3518610       -2.4181270
H        4.3775940        0.3118220        1.6769130
H        5.0633380        1.7287790        0.2666710
H        5.2171360        1.7929460       -1.4893900
H        5.2261330        0.2290930       -0.6732940
H       -4.3776490        0.3112840        1.6769050
H        2.0621150       -0.5913150        3.4560310
H        3.7797100       -0.4611560        3.8927080
H        3.2353860       -1.6772230        2.7167060
H       -3.2350410       -1.6774280        2.7168850
H       -3.7794800       -0.4613130        3.8927850
H       -2.0619010       -0.5912400        3.4559920
H        3.1901880        2.5502190        1.7077080
H        3.6308250        2.0205380        3.3383680
H        1.9626090        1.8415930        2.7784050
H       -1.9629430        1.8416480        2.7781690
H       -3.6311850        2.0203070        3.3381470
H       -3.1906840        2.5499220        1.7074240
H       -5.2260560        0.2278530       -0.6735210
H       -5.2175480        1.7916780       -1.4896750
H       -5.0638730        1.7276310        0.2664000
H       -0.0008850       -0.1911370       -3.5347980
H       -0.8869200       -1.7041190       -3.5718130
H        0.8886550       -1.7022080       -3.5717350
76
3c-Rh-I
Rh      -0.0001080        0.3978990        0.4031920
P        2.3736740        0.1842580        0.2191150
P       -2.3739290        0.1835020        0.2188570
Al       0.0002440       -0.9340190       -1.7022100
N       -1.6789300       -1.8159070       -1.5061990
N       -0.0004850        2.4592800       -0.1184500
N        1.6797730       -1.8152350       -1.5062310
C       -2.2061970       -2.8396760       -2.2306100
C       -0.0012860        5.2316580       -0.3621690
C       -0.0008990        4.4210280       -1.4835530
C       -3.5441670       -3.0006600       -1.9335800
C       -0.0013320        4.6306800        0.8891350
C       -0.0005380        3.0454280       -1.3205410
C       -2.7037640       -1.3014120       -0.7361520
C       -3.8653360       -2.0135810       -0.9820100
C       -0.0009540        3.2522820        0.9661300
C        2.7042390       -1.3005080       -0.7358430
C        2.8624800        1.4073180       -2.2465400
C        2.2078190       -2.8381000       -2.2313620
C        3.1953930        1.5704360       -0.7703980
C       -3.1960780        1.5694410       -0.7706520
C        3.5459160       -2.9982710       -1.9344740
C        3.8663010       -2.0117500       -0.9820590
C       -2.8629270        1.4066670       -2.2467440
C        3.4515690        0.1317320        1.7433790
C        4.7055500        1.6831040       -0.6172770
C       -3.4519280        0.1305670        1.7430770
C        3.4227080       -1.1496400        2.5594350
C       -3.4221950       -1.1505500        2.5594800
C        3.1127510        1.3363720        2.6121990
C       -3.1140110        1.3356070        2.6117060
C       -4.7063180        1.6814860       -0.6178040
I        0.0005710       -1.9547800        1.6633950
C       -0.0000580       -0.1818830       -3.5410230
H       -1.5847170       -3.4111090       -2.9104190
H       -0.0015880        6.3123790       -0.4578060
H       -0.0008910        4.8378710       -2.4841360
H       -4.2046440       -3.7539210       -2.3399970
H       -0.0016610        5.2177730        1.8002020
H       -0.0002610        2.3853410       -2.1803380
H       -4.8280650       -1.8465570       -0.5152060
H       -0.0009290        2.7428800        1.9276200
H        3.3744130        0.5301540       -2.6614480
H        3.1909730        2.2908820       -2.8072030
H        1.7966390        1.2672490       -2.4322180
H        1.5867770       -3.4095060       -2.9115940
H        2.7294270        2.4975120       -0.3996830
H       -2.7304760        2.4966710       -0.3998210
H        4.2069570       -3.7507430       -2.3414340
H        4.8288930       -1.8443630       -0.5150980
H       -1.7970170        1.2670190       -2.4322940
H       -3.1916990        2.2901660       -2.8073370
H       -3.3745030        0.5293710       -2.6618240
H        4.4708610        0.2462340        1.3547100
H        5.0229570        1.9794090        0.3861230
H        5.0859350        2.4393120       -1.3144170
H        5.1959970        0.7356840       -0.8734360
H       -4.4712830        0.2442120        1.3543570
H        2.4798490       -1.2627220        3.0987900
H        4.2359270       -1.1145750        3.2953380
H        3.5580420       -2.0396910        1.9392180
H       -3.5569740       -2.0408720        1.9395380
H       -4.2353810       -1.1158070        3.2954350
H       -2.4792340       -1.2628410        3.0988210
H        3.1801950        2.2882160        2.0717610
H        3.7934410        1.3925920        3.4693790
H        2.0927930        1.2380770        3.0066760
H       -2.0941450        1.2379010        3.0065720
H       -3.7950170        1.3916810        3.4686430
H       -3.1817150        2.2873070        2.0710640
H       -5.1962590        0.7337350       -0.8737240
H       -5.0869420        2.4372730       -1.3152690
H       -5.0240530        1.9780140        0.3854180
H        0.0012330        0.9059930       -3.6752520
H       -0.8889970       -0.5530020       -4.0687410
H        0.8874440       -0.5550980       -4.0697110
76
3d-Co-Cl
Co      -0.0000110        0.2636350        0.9046100
P       -2.2712280        0.0609610        0.7019150
P        2.2712010        0.0608860        0.7019130
Al      -0.0001880       -1.5740130       -0.6027930
Cl       0.0004450       -3.7068360       -0.2931750
N        1.5695570       -1.2119070       -1.5845350
N        0.0001840        1.7536120       -0.4710220
N       -1.5702960       -1.2125850       -1.5841160
C        2.0298790       -1.6385150       -2.7919620
C        0.0001760        4.1220190       -1.9376600
C        0.0001860        4.1510290       -0.5499490
C        3.3404960       -1.2437420       -2.9621090
C        0.0001980        2.8924760       -2.5720960
C        0.0001860        2.9517900        0.1334970
C        2.6065540       -0.5489870       -0.9593750
C        3.7135540       -0.5534410       -1.7912930
C        0.0002350        1.7340060       -1.8097420
C       -2.6068640       -0.5485690       -0.9594290
C       -2.6617520       -2.5438510        1.6534060
C       -2.0306520       -1.6391700       -2.7915330
C       -3.1722750       -1.1255630        1.8529420
C        3.1722430       -1.1254430        1.8531610
C       -3.3409320       -1.2434380       -2.9620740
C       -3.7137110       -0.5524800       -1.7915550
C        2.6617020       -2.5437660        1.6539370
C       -3.3776290        1.5699540        0.8464180
C       -4.6895310       -1.1155870        1.7212430
C        3.3778080        1.5697760        0.8458730
C       -3.2863200        2.5780620       -0.2880520
C        3.2864860        2.5776170       -0.2888420
C       -3.1749730        2.2284550        2.2035260
C        3.1753520        2.2286400        2.2028340
C        4.6895200       -1.1155810        1.7215240
H        1.3933350       -2.2115710       -3.4549890
H        0.0001480        5.0429890       -2.5113030
H        0.0001750        5.0851110        0.0004590
H        3.9577010       -1.4317210       -3.8297750
H        0.0002110        2.8144320       -3.6530710
H        0.0001580        2.9331830        1.2239760
H        4.6759620       -0.1040500       -1.5816140
H        0.0002830        0.7566610       -2.2832400
H       -2.9254380       -2.9169180        0.6565020
H       -3.1250810       -3.2113640        2.3887090
H       -1.5788510       -2.6308490        1.7663400
H       -1.3944560       -2.2130410       -3.4541890
H       -2.9010010       -0.7908720        2.8645120
H        2.9010050       -0.7905780        2.8646850
H       -3.9581110       -1.4312420       -3.8297970
H       -4.6758420       -0.1023540       -1.5821770
H        1.5788200       -2.6307410        1.7669760
H        3.1250990       -3.2111260        2.3893370
H        2.9252820       -2.9170250        0.6570770
H       -4.3900900        1.1508240        0.8086960
H       -5.1543470       -0.1894270        2.0702550
H       -5.1074070       -1.9293180        2.3249250
H       -4.9967980       -1.2951980        0.6836320
H        4.3902060        1.1505100        0.8081210
H       -2.3731720        3.1736410       -0.2394280
H       -4.1274200        3.2780890       -0.2131730
H       -3.3335200        2.0998330       -1.2700890
H        3.3331620        2.0990960       -1.2707620
H        4.1278620        3.2773630       -0.2144580
H        2.3735680        3.1735410       -0.2400330
H       -3.3212310        1.5324340        3.0365480
H       -3.8774030        3.0592630        2.3379350
H       -2.1606950        2.6373920        2.2943010
H        2.1613920        2.6384590        2.2931800
H        3.8784250        3.0588860        2.3373550
H        3.3207210        1.5326120        3.0360060
H        4.9968130       -1.2956200        0.6839980
H        5.1073140       -1.9291030        2.3255430
H        5.1543630       -0.1893150        2.0702200
C       -0.0001350       -0.4701560        2.6819600
H       -0.0005280        0.5587210        3.1231510
H       -0.8800990       -0.9883810        3.0718640
H        0.8801380       -0.9877430        3.0720010
76
3d-Co-I
Co       0.0019310        0.7553260       -0.8976360
P        2.2779640        0.5633400       -0.7080630
P       -2.2753290        0.5734010       -0.7069020
Al      -0.0022110       -1.1758920        0.4968030
I       -0.0079940       -3.7252240        0.0995330
N       -1.5779310       -0.8606120        1.4920280
N        0.0053630        2.1744690        0.5505220
N        1.5748620       -0.8662590        1.4917060
C       -2.0489110       -1.3655870        2.6653220
C        0.0111880        4.4701440        2.1280560
C        0.0097700        4.5654750        0.7432250
C       -3.3616360       -0.9859500        2.8489910
C        0.0096080        3.2115960        2.7032060
C        0.0069550        3.4001570        0.0037330
C       -2.6126170       -0.1603310        0.9022010
C       -3.7261700       -0.2214100        1.7226840
C        0.0066430        2.0904980        1.8865760
C        2.6121620       -0.1697970        0.9019840
C        2.7269290       -1.9521400       -1.8457630
C        2.0427810       -1.3700680        2.6667210
C        3.1986150       -0.5112000       -1.9499570
C       -3.2004780       -0.4955400       -1.9503540
C        3.3562010       -0.9933780        2.8515660
C        3.7243480       -0.2320740        1.7242290
C       -2.7397220       -1.9398200       -1.8428270
C        3.3672260        2.0929380       -0.7254530
C        4.7170180       -0.4741810       -1.8357730
C       -3.3581130        2.1076450       -0.7214690
C        3.2821490        2.9981560        0.4932200
C       -3.2698230        3.0098270        0.4992240
C        3.1538790        2.8643430       -2.0203050
C       -3.1418030        2.8809930       -2.0146540
C       -4.7189310       -0.4473120       -1.8415220
H       -1.4193510       -1.9829070        3.2940080
H        0.0134750        5.3625750        2.7451580
H        0.0108910        5.5247160        0.2379850
H       -3.9856990       -1.2322150        3.6968690
H        0.0105900        3.0823710        3.7792810
H        0.0059850        3.4332470       -1.0860790
H       -4.6875070        0.2398820        1.5349970
H        0.0052940        1.0910720        2.3114670
H        3.0216410       -2.3891190       -0.8839880
H        3.1872580       -2.5541200       -2.6373630
H        1.6439360       -2.0573890       -1.9412960
H        1.4106870       -1.9845030        3.2957000
H        2.9057630       -0.1117530       -2.9316880
H       -2.9014220       -0.0994010       -2.9315590
H        3.9784270       -1.2396080        3.7008030
H        4.6871240        0.2263690        1.5369160
H       -1.6572720       -2.0533400       -1.9349190
H       -3.2020870       -2.5394540       -2.6350230
H       -3.0404150       -2.3732530       -0.8812770
H        4.3827910        1.6803360       -0.7312410
H        5.1568770        0.4845530       -2.1236690
H        5.1442420       -1.2334960       -2.5006760
H        5.0425540       -0.7205820       -0.8175840
H       -4.3753220        1.6990890       -0.7281790
H        2.3620960        3.5841450        0.5129980
H        4.1140130        3.7126320        0.4649250
H        3.3533620        2.4373180        1.4289070
H       -3.3464110        2.4473610        1.4335020
H       -4.0972900        3.7293960        0.4708070
H       -2.3462360        3.5900870        0.5222480
H        3.2896860        2.2403540       -2.9103570
H        3.8589690        3.7007740       -2.0910290
H        2.1413320        3.2843180       -2.0675100
H       -2.1287260        3.2999010       -2.0595830
H       -3.8457090        3.7184570       -2.0849850
H       -3.2770190        2.2587750       -2.9060520
H       -5.0500670       -0.6908860       -0.8244690
H       -5.1493130       -1.2037580       -2.5076620
H       -5.1507270        0.5145120       -2.1313310
C       -0.0002410        0.1086690       -2.7080400
H        0.8817070       -0.3850890       -3.1237090
H       -0.8787570       -0.3944400       -3.1197180
H       -0.0068310        1.1585460       -3.0973790
76
3d-Ir-Cl
Ir       0.0027140        0.1094220        0.8871320
P       -2.3608240       -0.0245510        0.6245340
P        2.3660690       -0.0786380        0.6339030
Al      -0.0131560       -1.4875430       -0.9535350
Cl      -0.0297350       -3.6414040       -0.9696550
N        1.5923120       -0.9916220       -1.8255010
N        0.0348330        1.8746010       -0.5492180
N       -1.6144810       -0.9712300       -1.8247610
C        2.0212460       -1.1571690       -3.1071890
C        0.0791000        4.2556610       -1.9979090
C        0.0719690        4.2714390       -0.6117230
C        3.2977210       -0.6561360       -3.2492400
C        0.0625580        3.0314550       -2.6433470
C        0.0488950        3.0657860        0.0622800
C        2.6225690       -0.3910630       -1.1248170
C        3.6863570       -0.1733680       -1.9830480
C        0.0406010        1.8697320       -1.8886070
C       -2.6324220       -0.3461960       -1.1275850
C       -2.8746750       -2.7567180        0.9591390
C       -2.0740890       -1.1974710       -3.0866560
C       -3.2709310       -1.4013440        1.5251380
C        3.2432490       -1.4778010        1.5253530
C       -3.3582670       -0.7136330       -3.2189430
C       -3.7197530       -0.1768340       -1.9665450
C        2.6534780       -2.8203080        1.1263780
C       -3.4384010        1.4486510        1.0149610
C       -4.7886750       -1.2788080        1.4973100
C        3.5057360        1.3487910        1.0208590
C       -3.2160330        2.6656210        0.1319050
C        3.2420470        2.6152190        0.2224780
C       -3.2828330        1.8067430        2.4869410
C        3.4693410        1.6415940        2.5151250
C        4.7502160       -1.5002370        1.3075570
H        1.3871060       -1.6374050       -3.8427750
H        0.0969560        5.1819080       -2.5630170
H        0.0833750        5.2005030       -0.0528140
H        3.8842680       -0.6454850       -4.1573810
H        0.0665720        2.9601230       -3.7246860
H        0.0408090        3.0396110        1.1521870
H        4.6331960        0.2846640       -1.7263910
H        0.0280490        0.9011560       -2.3757260
H       -3.2050160       -2.8588970       -0.0819880
H       -3.3542700       -3.5522110        1.5404340
H       -1.7993270       -2.9395690        0.9825260
H       -1.4544330       -1.7048920       -3.8161950
H       -2.9164660       -1.3355650        2.5640890
H        3.0315640       -1.3038210        2.5905150
H       -3.9655510       -0.7455890       -4.1128490
H       -4.6640440        0.2841940       -1.7055040
H        1.5762920       -2.8785580        1.2945700
H        3.1234560       -3.6189220        1.7113400
H        2.8424890       -3.0328350        0.0675850
H       -4.4620980        1.0972780        0.8362980
H       -5.1728690       -0.4165700        2.0489890
H       -5.2297320       -2.1737100        1.9509470
H       -5.1584830       -1.2279060        0.4653800
H        4.5048760        0.9855060        0.7486570
H       -2.3106360        3.2051630        0.4183910
H       -4.0541180        3.3618270        0.2546770
H       -3.1426040        2.4081520       -0.9291130
H        3.0453240        2.4196160       -0.8363630
H        4.1138330        3.2766580        0.2880520
H        2.3937310        3.1670580        0.6346190
H       -3.5138320        0.9715030        3.1563260
H       -3.9445670        2.6393150        2.7523450
H       -2.2523200        2.1210690        2.6989750
H        2.4513310        1.9072450        2.8308070
H        4.1211390        2.4900600        2.7534960
H        3.7934140        0.7937790        3.1260950
H        4.9886110       -1.5393350        0.2374510
H        5.1682470       -2.4044040        1.7645220
H        5.2714310       -0.6466320        1.7495500
C       -0.0540370       -1.1414860        2.5540180
H       -0.6344210       -0.5881290        3.3147920
H       -0.5507750       -2.1109660        2.4272530
H        0.9299030       -1.3456730        2.9916450
76
3d-Ir-I
Ir       0.0033320       -0.6686910       -0.8776210
P       -2.3628650       -0.5039830       -0.6477050
P        2.3715950       -0.4605080       -0.6672400
Al      -0.0092260        1.2592930        0.6221160
I       -0.0214320        3.8135530        0.2800790
N        1.6031070        0.9326760        1.5637410
N        0.0339950       -2.1273140        0.8711210
N       -1.6140320        0.9080830        1.5713880
C        2.0479830        1.3688480        2.7748190
C        0.0585450       -4.1970060        2.7375780
C        0.0657030       -4.4708230        1.3787670
C        3.3390280        0.9372280        2.9905120
C        0.0397650       -2.8739300        3.1436750
C        0.0529410       -3.4116720        0.4920490
C        2.6385650        0.2237210        0.9801260
C        3.7204900        0.2125680        1.8434220
C        0.0284010       -1.8725100        2.1860040
C       -2.6325970        0.1619060        1.0045860
C       -2.9117970        2.0892830       -1.5436540
C       -2.0710420        1.3610780        2.7722430
C       -3.2924200        0.6423810       -1.8126560
C        3.2610790        0.6893350       -1.8546870
C       -3.3523720        0.9052880        2.9961820
C       -3.7157100        0.1459390        1.8653520
C        2.7077710        2.0991680       -1.7388160
C       -3.4279320       -2.0361080       -0.7265780
C       -4.8088510        0.5123350       -1.7568150
C        3.4904360       -1.9559390       -0.7348650
C       -3.2083390       -3.0464310        0.3873630
C        3.2895330       -2.9755330        0.3741690
C       -3.2695110       -2.6873060       -2.0942150
C        3.3774230       -2.6130200       -2.1039840
C        4.7739080        0.7221050       -1.6841780
H        1.4144720        1.9790880        3.4072060
H        0.0678150       -5.0016190        3.4656520
H        0.0810950       -5.4877290        1.0027780
H        3.9392330        1.1270990        3.8694360
H        0.0343130       -2.6029460        4.1929400
H        0.0584440       -3.5896250       -0.5834220
H        4.6745750       -0.2682890        1.6683270
H        0.0148880       -0.8296750        2.4837300
H       -3.2498950        2.4060060       -0.5492130
H       -3.3907360        2.7421330       -2.2820170
H       -1.8372140        2.2704310       -1.5995630
H       -1.4524250        1.9988340        3.3919770
H       -2.9371070        0.3645210       -2.8155370
H        3.0170350        0.2962090       -2.8525320
H       -3.9572290        1.1001940        3.8708130
H       -4.6587990       -0.3588620        1.6978140
H        1.6256440        2.1426230       -1.8786980
H        3.1650910        2.7430230       -2.4985350
H        2.9394490        2.5309730       -0.7578740
H       -4.4531880       -1.6594640       -0.6259230
H       -5.1845390       -0.4480910       -2.1198130
H       -5.2587610        1.2912080       -2.3829320
H       -5.1781780        0.6700980       -0.7356060
H        4.5001850       -1.5430030       -0.6189080
H       -2.3048320       -3.6361620        0.2191900
H       -4.0485540       -3.7505960        0.4084760
H       -3.1363690       -2.5772890        1.3731850
H        3.1816280       -2.5119870        1.3594100
H        4.1551790       -3.6475170        0.4100890
H        2.4123880       -3.5985610        0.1869430
H       -3.5049820       -2.0084920       -2.9204720
H       -3.9270790       -3.5598240       -2.1827340
H       -2.2378170       -3.0337310       -2.2395080
H        2.3531180       -2.9683320       -2.2783170
H        4.0442060       -3.4806430       -2.1683910
H        3.6343380       -1.9362610       -2.9249760
H        5.0459910        0.9761750       -0.6522240
H        5.1925450        1.5033740       -2.3287180
H        5.2671400       -0.2154980       -1.9550290
C       -0.0561220        0.2296780       -2.7574830
H       -0.6216670       -0.4744630       -3.3950900
H       -0.5693280        1.1961380       -2.8277730
H        0.9275130        0.3603850       -3.2221340
76
3d-Rh-Cl
Rh       0.0025130        0.1346310        0.9640880
P       -2.3667890       -0.0262320        0.7036470
P        2.3739370       -0.0673910        0.7123160
Al      -0.0128920       -1.4977610       -0.8345550
Cl      -0.0232760       -3.6487190       -0.8056210
N        1.5743530       -0.9972340       -1.7245510
N        0.0314830        1.9070940       -0.4378180
N       -1.5968250       -0.9811630       -1.7255150
C        1.9870630       -1.1942010       -3.0075070
C        0.0531240        4.3179020       -1.8312500
C        0.0728800        4.3036540       -0.4449130
C        3.2766040       -0.7334570       -3.1651540
C        0.0226490        3.1088320       -2.5047600
C        0.0610880        3.0820720        0.2014150
C        2.6257420       -0.4168060       -1.0397130
C        3.6884160       -0.2426600       -1.9092180
C        0.0129990        1.9300770       -1.7751620
C       -2.6305540       -0.3635450       -1.0466500
C       -2.9155210       -2.7506310        1.0476800
C       -2.0308770       -1.2126650       -2.9960130
C       -3.2950440       -1.3894470        1.6107920
C        3.2681120       -1.4412070        1.6315910
C       -3.3161240       -0.7387040       -3.1503910
C       -3.7034620       -0.2023000       -1.9050490
C        2.7068260       -2.7962020        1.2334680
C       -3.4426850        1.4563670        1.0705740
C       -4.8114790       -1.2511660        1.5893000
C        3.5102120        1.3756920        1.0614860
C       -3.2268650        2.6558760        0.1627990
C        3.3052730        2.5957400        0.1787620
C       -3.2798380        1.8404240        2.5350980
C        3.4141250        1.7483930        2.5347540
C        4.7793790       -1.4436380        1.4457930
H        1.3314410       -1.6639710       -3.7311180
H        0.0615650        5.2565240       -2.3759020
H        0.0975920        5.2206250        0.1333090
H        3.8559330       -0.7516680       -4.0778160
H        0.0066980        3.0638540       -3.5874910
H        0.0769560        3.0314610        1.2906030
H        4.6490480        0.1940330       -1.6671710
H       -0.0099150        0.9695900       -2.2809920
H       -3.2468220       -2.8507900        0.0066290
H       -3.4037830       -3.5395700        1.6306840
H       -1.8424630       -2.9460170        1.0708700
H       -1.3922480       -1.7136600       -3.7137520
H       -2.9371280       -1.3260970        2.6487860
H        3.0343860       -1.2621970        2.6915640
H       -3.9074710       -0.7757860       -4.0547550
H       -4.6547880        0.2536800       -1.6614690
H        1.6278100       -2.8710370        1.3823400
H        3.1779870       -3.5831720        1.8330700
H        2.9181300       -3.0130490        0.1795940
H       -4.4675190        1.1026150        0.9037610
H       -5.1840850       -0.3823980        2.1386720
H       -5.2598260       -2.1392460        2.0493260
H       -5.1856810       -1.2011360        0.5588980
H        4.5156190        0.9883360        0.8544330
H       -2.3107630        3.1920580        0.4189160
H       -4.0565780        3.3612450        0.2910670
H       -3.1789550        2.3785530       -0.8943780
H        3.1907850        2.3372080       -0.8782190
H        4.1722940        3.2605060        0.2719440
H        2.4301650        3.1697870        0.4906790
H       -3.5074790        1.0163550        3.2195340
H       -3.9405590        2.6771200        2.7900100
H       -2.2484010        2.1580040        2.7372500
H        2.3941710        2.0695470        2.7850380
H        4.0894130        2.5806070        2.7650480
H        3.6705250        0.9191210        3.2017640
H        5.0421350       -1.4807070        0.3812640
H        5.1997320       -2.3416530        1.9128010
H        5.2787120       -0.5829640        1.8991600
C       -0.0563700       -1.1407070        2.5919430
H       -0.6642460       -0.5873760        3.3279290
H       -0.5271180       -2.1184740        2.4427050
H        0.9305970       -1.3117930        3.0339210
76
3d-Rh-I
Rh      -0.0072140        0.7070740       -0.9670900
P        2.3640030        0.5402190       -0.7425470
P       -2.3806580        0.4775080       -0.7554800
Al       0.0164330       -1.1948490        0.5603690
I        0.0381270       -3.7531560        0.2861670
N       -1.5788770       -0.8284840        1.5073010
N       -0.0406640        2.2287280        0.7137050
N        1.6049400       -0.7956200        1.5098400
C       -1.9965670       -1.2224850        2.7430060
C       -0.0734300        4.3773540        2.4853840
C       -0.0965720        4.5912950        1.1159810
C       -3.2887410       -0.7975140        2.9634770
C       -0.0335760        3.0740520        2.9505800
C       -0.0790540        3.4925590        0.2772340
C       -2.6321300       -0.1552370        0.9144700
C       -3.6983950       -0.1217870        1.7960130
C       -0.0182440        2.0317420        2.0371260
C        2.6319420       -0.0724050        0.9300750
C        2.9511310       -2.0739890       -1.5495720
C        2.0428760       -1.2043710        2.7341560
C        3.3155650       -0.6325920       -1.8655800
C       -3.2832480       -0.7123900       -1.8959780
C        3.3212500       -0.7412050        2.9586230
C        3.7018020       -0.0242200        1.8055650
C       -2.7279510       -2.1169380       -1.7366340
C        3.4181900        2.0792040       -0.8612940
C        4.8301280       -0.4826680       -1.8106940
C       -3.5111000        1.9641920       -0.8573570
C        3.1946810        3.1146370        0.2281960
C       -3.3077440        3.0183250        0.2182060
C        3.2498130        2.6938380       -2.2444510
C       -3.4147640        2.5796550       -2.2468390
C       -4.7947190       -0.7413120       -1.7132230
H       -1.3436510       -1.7982900        3.3879820
H       -0.0863190        5.2134930        3.1771100
H       -0.1284500        5.5906680        0.6963360
H       -3.8713780       -0.9591740        3.8597280
H       -0.0141950        2.8516810        4.0111020
H       -0.0969570        3.6227980       -0.8052800
H       -4.6601130        0.3431230        1.6198820
H        0.0137690        1.0017970        2.3791060
H        3.2848790       -2.3516740       -0.5420640
H        3.4435080       -2.7463940       -2.2610780
H        1.8792460       -2.2705890       -1.6072940
H        1.4132120       -1.8162350        3.3688420
H        2.9611840       -0.3937600       -2.8789250
H       -3.0479710       -0.3540570       -2.9091460
H        3.9131680       -0.9033930        3.8486880
H        4.6470240        0.4748620        1.6331830
H       -1.6468050       -2.1646280       -1.8833530
H       -3.1899330       -2.7874260       -2.4700910
H       -2.9513990       -2.5149140       -0.7396250
H        4.4469300        1.7139830       -0.7543520
H        5.1949990        0.4694740       -2.2050940
H        5.2914080       -1.2765890       -2.4091200
H        5.1982990       -0.6010440       -0.7837450
H       -4.5170470        1.5487020       -0.7196650
H        2.2793740        3.6847430        0.0574720
H        4.0237890        3.8322470        0.2201720
H        3.1427780        2.6697220        1.2262790
H       -3.1818470        2.5857190        1.2153150
H       -4.1806420        3.6813620        0.2454050
H       -2.4402510        3.6448120        0.0012780
H        3.4892030        1.9956490       -3.0534330
H        3.8991300        3.5696470       -2.3581790
H        2.2144210        3.0267260       -2.3952250
H       -2.3937840        2.9337220       -2.4421530
H       -4.0860320        3.4421240       -2.3313930
H       -3.6769480        1.8767830       -3.0439450
H       -5.0580960       -0.9598960       -0.6709310
H       -5.2174130       -1.5448040       -2.3271900
H       -5.2914680        0.1857660       -2.0121870
C        0.0541710       -0.2755470       -2.7853520
H        0.6315310        0.4150260       -3.4237980
H        0.5578450       -1.2478100       -2.8083720
H       -0.9345730       -0.4033930       -3.2370140
76
3e-Co-Cl
Co       0.0607670       -1.1678560       -0.4394490
P       -2.1824330       -1.0485150       -0.3885200
P        2.2924180       -0.8202910       -0.3230810
Al      -0.0666200        0.7052520        0.8766300
Cl       0.0424560       -1.6201330        1.8297070
N        1.6468140        1.0798250        1.5607740
N       -0.1865340        2.6131400       -0.0122950
N       -1.8208910        0.8732340        1.5393790
C        2.1822370        1.9471460        2.4624350
C       -0.3453410        5.0533130       -1.3220780
C       -1.4947480        4.3478080       -1.0041490
C        3.5583230        1.8580950        2.4417100
C        0.8838560        4.5272740       -0.9585780
C       -1.3752850        3.1387000       -0.3460960
C        2.6959310        0.4197180        0.9439610
C        3.8869900        0.8840180        1.4767060
C        0.9216470        3.3114860       -0.3030260
C       -2.7722730        0.1116290        0.8816960
C       -2.5248410        0.7392730       -2.5348210
C       -2.4731210        1.6646470        2.4314000
C       -3.0870620       -0.5496220       -1.9512000
C        3.1361570       -0.2106210       -1.8840490
C       -3.8307520        1.4253900        2.3692410
C       -4.0226090        0.4370830        1.3836020
C        2.6163730        1.1677080       -2.2660640
C       -2.9674120       -2.7166420       -0.0355810
C       -4.5992910       -0.4262130       -1.8266700
C        3.3549630       -2.2931980        0.1264680
C       -3.1424690       -3.0340750        1.4403550
C        3.1644770       -2.7919270        1.5494260
C       -2.1282730       -3.7840570       -0.7303650
C        3.1050920       -3.4135340       -0.8739830
C        4.6575380       -0.1931660       -1.8617590
H        1.5448780        2.5730350        3.0754300
H       -0.4073800        6.0055670       -1.8391440
H       -2.4795050        4.7247350       -1.2543760
H        4.2453210        2.4134780        3.0651900
H        1.8098280        5.0483400       -1.1716830
H       -2.2502930        2.5617360       -0.0614460
H        4.8798050        0.5385080        1.2197330
H        1.8610200        2.8705810        0.0150140
H       -2.8939950        1.5994570       -1.9643820
H       -2.8668630        0.8701440       -3.5681020
H       -1.4305740        0.7631000       -2.5293420
H       -1.9268230        2.3494950        3.0686500
H       -2.8620270       -1.3774490       -2.6398020
H        2.8061210       -0.9263690       -2.6491280
H       -4.5921240        1.8934180        2.9777960
H       -4.9627270       -0.0119070        1.0908600
H        1.5248020        1.2365120       -2.2032300
H        2.9118190        1.4128600       -3.2929750
H        3.0527000        1.9290530       -1.6085440
H       -3.9605310       -2.6923790       -0.5047860
H       -5.0828880       -1.3243580       -1.4317120
H       -5.0337780       -0.2317550       -2.8147440
H       -4.8667720        0.4157720       -1.1796140
H        4.3910970       -1.9404710        0.0312630
H       -2.1768880       -3.0831310        1.9508710
H       -3.6346040       -4.0089290        1.5442600
H       -3.7523060       -2.2867110        1.9548840
H        3.2688640       -1.9905380        2.2864650
H        3.9208050       -3.5569690        1.7640340
H        2.1771950       -3.2404020        1.6861390
H       -2.0047330       -3.5952570       -1.8024240
H       -2.5961660       -4.7689910       -0.6160900
H       -1.1271440       -3.8339360       -0.2819270
H        2.0655720       -3.7602370       -0.8016950
H        3.7537100       -4.2698770       -0.6561680
H        3.2856960       -3.1146860       -1.9123290
H        5.0361560        0.4402600       -1.0511670
H        5.0315230        0.2294140       -2.8023890
H        5.0988880       -1.1879930       -1.7586680
C        0.1182490       -1.3349070       -2.3784350
H        0.7685620       -0.6704470       -2.9564330
H        0.5736000       -2.3466510       -2.4174260
H       -0.8318650       -1.3931910       -2.9188380
76
3e-Co-I
Co       0.0894070       -0.8981290       -0.7815650
P       -2.1570210       -0.7728510       -0.7641380
P        2.3147370       -0.4513700       -0.6501260
Al      -0.0877550        0.8113760        0.7431430
I        0.0876770       -2.1134180        1.5492150
N        1.6062650        1.0931360        1.5109320
N       -0.2859570        2.8447180        0.2614520
N       -1.8202130        0.7760700        1.4736420
C        2.1107800        1.8168640        2.5478780
C       -0.5473650        5.5223350       -0.4128540
C       -1.6680600        4.7236010       -0.2521370
C        3.4888570        1.7860620        2.5163120
C        0.7055590        4.9651080       -0.2141200
C       -1.4980600        3.3954150        0.0889490
C        2.6781520        0.5864940        0.7962660
C        3.8519050        1.0022180        1.4014480
C        0.7945130        3.6292140        0.1269250
C       -2.7658270        0.1262650        0.6975180
C       -2.3622050        1.3916050       -2.5952500
C       -2.4745160        1.3852340        2.4974770
C       -3.0098220        0.0697720       -2.2136170
C        3.0426640        0.4961750       -2.1075300
C       -3.8289940        1.1410870        2.4013900
C       -4.0160140        0.3430760        1.2554440
C        2.3758440        1.8552140       -2.2559440
C       -3.0309080       -2.4421490       -0.8495960
C       -4.5077190        0.2787390       -2.0355160
C        3.5505900       -1.8588060       -0.5308910
C       -3.4898950       -3.0205210        0.4782510
C        3.6060740       -2.5966250        0.7961790
C       -2.1329430       -3.4205070       -1.5995800
C        3.3083400       -2.8295180       -1.6787320
C        4.5539910        0.6798090       -2.1095270
H        1.4519510        2.3054350        3.2556530
H       -0.6498410        6.5693030       -0.6799120
H       -2.6690990        5.1180540       -0.3804450
H        4.1560260        2.2523990        3.2280610
H        1.6104170        5.5531830       -0.3115130
H       -2.3498760        2.7398260        0.2457170
H        4.8561980        0.7404230        1.0945770
H        1.7536440        3.1580700        0.3162570
H       -2.6486000        2.1731820       -1.8829690
H       -2.7164680        1.7165140       -3.5806950
H       -1.2710850        1.3327720       -2.6245230
H       -1.9315300        1.9525330        3.2436500
H       -2.8559350       -0.6471760       -3.0340380
H        2.7684290       -0.1185510       -2.9750320
H       -4.5914800        1.4785750        3.0897390
H       -4.9553220       -0.0487410        0.8882830
H        1.2876260        1.8051030       -2.1476540
H        2.5973530        2.2804900       -3.2418780
H        2.7718800        2.5496860       -1.5059660
H       -3.9204240       -2.2614430       -1.4679500
H       -5.0502090       -0.6321090       -1.7638850
H       -4.9418290        0.6495520       -2.9718940
H       -4.7035040        1.0275910       -1.2606360
H        4.5241990       -1.3719350       -0.6692360
H       -2.6428550       -3.2256800        1.1383930
H       -4.0142320       -3.9665400        0.2945710
H       -4.1709680       -2.3526720        1.0115350
H        3.6652500       -1.9159380        1.6502160
H        4.4976340       -3.2362580        0.8055880
H        2.7309890       -3.2338860        0.9387940
H       -1.8317110       -3.0443600       -2.5833500
H       -2.6602570       -4.3695730       -1.7526140
H       -1.2222850       -3.6302430       -1.0255840
H        2.3222080       -3.3007310       -1.5753000
H        4.0583290       -3.6287110       -1.6641330
H        3.3514430       -2.3516820       -2.6637390
H        4.8972210        1.1731210       -1.1924380
H        4.8394060        1.3257740       -2.9488710
H        5.1041380       -0.2571060       -2.2280600
C        0.1332300       -0.7886160       -2.7288150
H        0.7718990       -0.0600280       -3.2355100
H        0.6037310       -1.7866200       -2.8590500
H       -0.8179650       -0.8082500       -3.2689530
76
3e-Ir-Cl
Ir      -0.0001920       -0.9745780       -0.4352280
P       -2.3610600       -0.7982530       -0.2392170
P        2.3608260       -0.7992290       -0.2386820
Al       0.0000900        0.9707630        0.9182630
Cl      -0.0004800       -1.1764790        2.1405190
N        1.7719360        1.2847500        1.5045980
N        0.0005070        2.7240410       -0.2088740
N       -1.7717720        1.2855990        1.5040590
C        2.3473020        2.0791880        2.4488510
C        0.0007530        5.0706370       -1.6699600
C        0.0008210        3.8439620       -2.3110300
C        3.6764050        1.7519890        2.6068580
C        0.0005090        5.1063420       -0.2824680
C        0.0006690        2.6934490       -1.5421340
C        2.7546910        0.4208070        1.0471660
C        3.9365620        0.6944130        1.7138860
C        0.0003920        3.9115260        0.4080190
C       -2.7546200        0.4215710        1.0469530
C       -3.0035850        1.1835380       -2.1101580
C       -2.3464010        2.0786710        2.4499370
C       -3.3652400       -0.2425800       -1.7262990
C        3.3651490       -0.2441540       -1.7259330
C       -3.6751410        1.7506510        2.6091530
C       -3.9357820        0.6937770        1.7154690
C        3.0039660        1.1820070       -2.1100550
C       -3.2491950       -2.3608130        0.2540170
C       -4.8736640       -0.3548260       -1.5541920
C        3.2484490       -2.3619900        0.2548890
C       -2.7936290       -2.9230260        1.5896190
C        2.7928550       -2.9236020        1.5907250
C       -3.0722660       -3.3942050       -0.8519930
C        3.0710870       -3.3956520       -0.8507810
C        4.8735710       -0.3568570       -1.5542120
H        1.7637320        2.8193730        2.9843110
H        0.0008740        5.9923990       -2.2426900
H        0.0009700        3.7684810       -3.3921840
H        4.3728400        2.2111950        3.2943540
H        0.0004060        6.0443790        0.2596280
H        0.0005880        1.6973280       -1.9788110
H        4.8775530        0.1760230        1.5827590
H        0.0001620        3.8936160        1.4950860
H       -3.1809180        1.8736560       -1.2750170
H       -3.6207820        1.5141810       -2.9537030
H       -1.9589140        1.2678000       -2.4122070
H       -1.7626070        2.8188260        2.9852050
H       -3.0456450       -0.9135830       -2.5371770
H        3.0450910       -0.9152110       -2.5365990
H       -4.3710320        2.2088500        3.2978680
H       -4.8766800        0.1750690        1.5849150
H        1.9594640        1.2663940       -2.4126260
H        3.6216240        1.5124530       -2.9533400
H        3.1810040        1.8721930       -1.2749040
H       -4.3107870       -2.0921310        0.3406600
H       -5.2181130       -1.3786880       -1.3879150
H       -5.3724320        0.0111080       -2.4594910
H       -5.2189200        0.2677420       -0.7206310
H        4.3101310       -2.0936200        0.3413750
H       -1.7497000       -3.2484870        1.5491710
H       -3.4134510       -3.7917000        1.8432700
H       -2.8761430       -2.1907870        2.3969550
H        2.8755830       -2.1910690        2.3977690
H        3.4125150       -3.7923040        1.8446780
H        1.7488600       -3.2488680        1.5504570
H       -3.4634710       -3.0649330       -1.8202640
H       -3.5863260       -4.3247670       -0.5856900
H       -2.0084590       -3.6312540       -0.9839840
H        2.0071410       -3.6318960       -0.9831020
H        3.5842670       -4.3265410       -0.5839160
H        3.4629520       -3.0670550       -1.8190110
H        5.2193040        0.2662690       -0.7212670
H        5.3721910        0.0082080       -2.4599480
H        5.2177550       -1.3806840       -1.3872290
C       -0.0001940       -0.9737150       -2.5077780
H        0.8849460       -0.5534830       -3.0017710
H       -0.0010490       -2.0587750       -2.7381650
H       -0.8846920       -0.5521160       -3.0017820
76
3e-Ir-I
Ir      -0.0218770       -0.8142380       -0.7557870
P       -2.3825810       -0.5615640       -0.5933060
P        2.3415840       -0.6394930       -0.6068360
Al       0.0232140        1.0650090        0.6786180
I       -0.0390040       -1.7686140        1.9345410
N        1.7622590        1.1548390        1.4210600
N        0.0868530        3.0585650        0.0476800
N       -1.7167160        1.2586730        1.3884040
C        2.3166590        1.7347650        2.5240720
C        0.1432340        5.7719100       -0.5223440
C        0.0359840        4.8393850       -1.5397780
C        3.6238670        1.3307560        2.6746970
C        0.2210170        5.3262910        0.7880680
C        0.0100430        3.4962750       -1.2122230
C        2.7398080        0.3480600        0.8590780
C        3.8955970        0.4483470        1.6100620
C        0.1907320        3.9675600        1.0267270
C       -2.7299850        0.4796580        0.8499690
C       -2.6426220        1.6963900       -2.2155330
C       -2.2418090        1.8982000        2.4722240
C       -3.2575730        0.3255050       -2.0048510
C        3.2301220        0.2591590       -2.0011860
C       -3.5643960        1.5548570        2.6380010
C       -3.8772310        0.6528040        1.6013830
C        2.7830540        1.7100230       -2.0426630
C       -3.4736680       -2.0698110       -0.4352760
C       -4.7653320        0.4546640       -1.8430120
C        3.3690710       -2.1935870       -0.4874820
C       -3.2770220       -2.9015630        0.8191450
C        3.1421750       -3.0385930        0.7530200
C       -3.2806130       -2.9302960       -1.6791920
C        3.1316510       -3.0220180       -1.7448220
C        4.7497000        0.2003940       -1.9395350
H        1.7326410        2.3772520        3.1725560
H        0.1659570        6.8334560       -0.7458960
H       -0.0279360        5.1386130       -2.5790680
H        4.2967130        1.6216710        3.4691080
H        0.3059770        6.0168980        1.6183410
H       -0.0777590        2.7362700       -1.9791970
H        4.8237760       -0.0765960        1.4242140
H        0.2555450        3.5842710        2.0406630
H       -2.7577240        2.3205170       -1.3193850
H       -3.1346870        2.2127490       -3.0482440
H       -1.5809250        1.6051510       -2.4516910
H       -1.6298720        2.5454670        3.0894820
H       -3.0442290       -0.2838910       -2.8942310
H        2.8833760       -0.2360370       -2.9194030
H       -4.2230200        1.9011860        3.4220510
H       -4.8286450        0.1650430        1.4324880
H        1.6997090        1.7823030       -2.1449780
H        3.2392990        2.2258540       -2.8957790
H        3.0808930        2.2389560       -1.1280250
H       -4.4996540       -1.6797380       -0.4195970
H       -5.2870260       -0.5057370       -1.8621160
H       -5.1709890        1.0561510       -2.6652320
H       -5.0165570        0.9689440       -0.9077740
H        4.4107190       -1.8475350       -0.4716750
H       -2.3024750       -3.3969670        0.8215750
H       -4.0532790       -3.6762470        0.8540560
H       -3.3432480       -2.3043010        1.7321080
H        3.2506510       -2.4638990        1.6763500
H        3.8757160       -3.8545300        0.7635680
H        2.1422880       -3.4808670        0.7584050
H       -3.5315400       -2.4111740       -2.6099000
H       -3.9108810       -3.8247240       -1.6192210
H       -2.2379230       -3.2661870       -1.7517130
H        2.0856090       -3.3509080       -1.7893310
H        3.7584900       -3.9207450       -1.7274460
H        3.3521050       -2.4810790       -2.6711140
H        5.1184240        0.5899560       -0.9826350
H        5.1720150        0.8322130       -2.7300780
H        5.1518700       -0.8056080       -2.0834090
C        0.0085690       -0.5101890       -2.8315240
H        0.6842900        0.2638720       -3.2163690
H        0.3922010       -1.4744050       -3.2168840
H       -0.9679660       -0.3502680       -3.3016930
76
3e-Rh-Cl
Rh      -0.0005250       -1.0705080       -0.4900730
P       -2.3675500       -0.8623270       -0.3097520
P        2.3665870       -0.8637030       -0.3102750
Al       0.0003590        0.8097130        0.9341410
Cl      -0.0005840       -1.3008360        2.0600480
N        1.7735030        1.1503560        1.5041540
N        0.0018050        2.5687740       -0.2037310
N       -1.7725770        1.1523350        1.5034150
C        2.3415280        1.9185310        2.4740000
C        0.0030400        4.9318850       -1.6391950
C        0.0007350        3.7123810       -2.2931010
C        3.6756600        1.6030450        2.6151480
C        0.0047940        4.9521260       -0.2511390
C        0.0002180        2.5531650       -1.5364980
C        2.7650190        0.3158220        1.0124010
C        3.9459070        0.5808550        1.6849440
C        0.0041250        3.7498150        0.4257830
C       -2.7648020        0.3181960        1.0123670
C       -3.0381930        1.1697050       -2.1214600
C       -2.3401340        1.9222380        2.4721780
C       -3.3843360       -0.2706200       -1.7765420
C        3.3833010       -0.2719120       -1.7770390
C       -3.6745940        1.6081970        2.6133640
C       -3.9455890        0.5851560        1.6843030
C        3.0375200        1.1686330       -2.1213890
C       -3.2490740       -2.4423690        0.1444460
C       -4.8913190       -0.4011530       -1.6032790
C        3.2471610       -2.4445000        0.1430830
C       -2.7839130       -3.0393100        1.4613880
C        2.7814660       -3.0416810        1.4597350
C       -3.0720310       -3.4441100       -0.9901200
C        3.0695160       -3.4456430       -0.9919130
C        4.8902460       -0.4030410       -1.6039490
H        1.7504020        2.6316900        3.0371680
H        0.0035210        5.8598940       -2.2017630
H       -0.0006130        3.6481770       -3.3751080
H        4.3691200        2.0475530        3.3152490
H        0.0066940        5.8840610        0.3014200
H       -0.0013570        1.5614710       -1.9839730
H        4.8929770        0.0798480        1.5320990
H        0.0056020        3.7206380        1.5126420
H       -3.1986960        1.8315260       -1.2604100
H       -3.6774920        1.5242850       -2.9384020
H       -2.0022490        1.2726380       -2.4474360
H       -1.7485030        2.6356020        3.0345420
H       -3.0629580       -0.9148410       -2.6083330
H        3.0615890       -0.9157540       -2.6089900
H       -4.3677920        2.0541980        3.3127740
H       -4.8931080        0.0849040        1.5317630
H        2.0014420        1.2720090       -2.4468280
H        3.6765810        1.5232370       -2.9385050
H        3.1986290        1.8301470       -1.2602150
H       -4.3114220       -2.1814780        0.2448390
H       -5.2259920       -1.4315880       -1.4596730
H       -5.3958840       -0.0192890       -2.4987740
H       -5.2400520        0.1989450       -0.7549200
H        4.3096760       -2.1843450        0.2436300
H       -1.7399490       -3.3630110        1.4049470
H       -3.4007050       -3.9154320        1.6961380
H       -2.8622040       -2.3290910        2.2886550
H        2.8602450       -2.3318910        2.2873260
H        3.3975330       -3.9184040        1.6941400
H        1.7372430       -3.3645220        1.4030660
H       -3.4704220       -3.0907320       -1.9468940
H       -3.5785880       -4.3851720       -0.7471870
H       -2.0072170       -3.6699990       -1.1342400
H        2.0045780       -3.6709260       -1.1360480
H        3.5756150       -4.3870670       -0.7494350
H        3.4680130       -3.0920460       -1.9485630
H        5.2392430        0.1964850       -0.7552930
H        5.3949050       -0.0208960       -2.4992730
H        5.2245310       -1.4336820       -1.4608950
C       -0.0006720       -0.9777130       -2.5468340
H        0.8877790       -0.5378590       -3.0149420
H       -0.0009870       -2.0571020       -2.7914540
H       -0.8889780       -0.5373750       -3.0147590
76
3e-Rh-I
Rh      -0.0375000       -0.8797450       -0.8341220
P       -2.4023820       -0.5876280       -0.6777010
P        2.3322880       -0.6954710       -0.7138580
Al       0.0398220        0.9128080        0.6946770
I       -0.0544910       -1.8230230        1.8382670
N        1.7976090        1.0020610        1.3997770
N        0.1425930        2.9232120        0.0764490
N       -1.7163470        1.1713190        1.3458040
C        2.3636710        1.5233300        2.5253100
C        0.2105470        5.6381800       -0.4843070
C        0.0348710        4.7126870       -1.4985130
C        3.6722240        1.1103350        2.6402870
C        0.3516010        5.1844240        0.8181660
C        0.0052520        3.3684680       -1.1747580
C        2.7662010        0.2238450        0.7862370
C        3.9306370        0.2832540        1.5293780
C        0.3139180        3.8248610        1.0522400
C       -2.7447690        0.4314910        0.7830460
C       -2.6852410        1.6878570       -2.2819130
C       -2.2342450        1.8130380        2.4314220
C       -3.2953170        0.3145820       -2.0716710
C        3.2292850        0.2386460       -2.0805020
C       -3.5686780        1.5066380        2.5768400
C       -3.8954270        0.6282080        1.5245190
C        2.8177930        1.7006980       -2.0606550
C       -3.4942010       -2.0991840       -0.5316670
C       -4.8013790        0.4437000       -1.8923670
C        3.3295090       -2.2740260       -0.6573710
C       -3.2855480       -2.9479080        0.7090550
C        3.0740390       -3.1582690        0.5495140
C       -3.3128590       -2.9428140       -1.7886150
C        3.0789940       -3.0489260       -1.9456040
C        4.7476250        0.1416890       -2.0353240
H        1.7862040        2.1291300        3.2140100
H        0.2379140        6.7004430       -0.7040070
H       -0.0790330        5.0178990       -2.5318450
H        4.3545770        1.3602960        3.4405630
H        0.4922250        5.8695300        1.6455020
H       -0.1341580        2.6116910       -1.9373630
H        4.8558970       -0.2323010        1.3064400
H        0.4313180        3.4351670        2.0591260
H       -2.7515380        2.2916700       -1.3670610
H       -3.2185700        2.2248850       -3.0751900
H       -1.6385310        1.6023290       -2.5792630
H       -1.6100230        2.4356000        3.0618360
H       -3.0942000       -0.2884160       -2.9684190
H        2.8637770       -0.2107580       -3.0149270
H       -4.2268900        1.8635830        3.3565380
H       -4.8593570        0.1732130        1.3364220
H        1.7380520        1.8086170       -2.1689260
H        3.2945880        2.2415860       -2.8865060
H        3.1201020        2.1817860       -1.1214560
H       -4.5202820       -1.7106740       -0.4993480
H       -5.3232990       -0.5166560       -1.8960600
H       -5.2172340        1.0371180       -2.7153500
H       -5.0408660        0.9670700       -0.9592570
H        4.3789600       -1.9534200       -0.6236450
H       -2.3124450       -3.4460130        0.6933170
H       -4.0630230       -3.7214480        0.7424920
H       -3.3408230       -2.3625770        1.6304700
H        3.1994100       -2.6222910        1.4937750
H        3.7804510       -3.9975900        0.5303610
H        2.0601030       -3.5679010        0.5365380
H       -3.5815900       -2.4139560       -2.7087310
H       -3.9353220       -3.8429380       -1.7312890
H       -2.2685440       -3.2692250       -1.8806410
H        2.0266180       -3.3546270       -2.0052030
H        3.6875260       -3.9602200       -1.9615550
H        3.3132950       -2.4773420       -2.8498050
H        5.1337360        0.4927860       -1.0705000
H        5.1780670        0.7872490       -2.8102370
H        5.1243150       -0.8686610       -2.2134360
C       -0.0042490       -0.4838740       -2.8793940
H        0.6167920        0.3556760       -3.2136200
H        0.4513030       -1.4060180       -3.2808370
H       -0.9927740       -0.3772940       -3.3373080
76
3f-Co-Cl
Co      -0.0000240        0.0885960       -0.8220050
P        2.2851050       -0.1078500       -0.5936750
P       -2.2852040       -0.1076720       -0.5936410
Al      -0.0000620       -1.5875220        0.9807630
N       -1.5631130       -0.9742620        1.8731530
N        0.0001930        1.6807920        0.3081970
N        1.5630360       -0.9743470        1.8731560
C       -2.0187920       -1.1920090        3.1374480
C        0.0002690        4.2510880        1.3712490
C        0.0001770        4.0566680       -0.0036190
C       -3.3429020       -0.8147680        3.2355980
C        0.0003290        3.1402920        2.1952870
C        0.0001460        2.7651890       -0.4868620
C       -2.6164640       -0.4649900        1.1414190
C       -3.7282010       -0.3548540        1.9612120
C        0.0002940        1.8725080        1.6329910
C        2.6163870       -0.4651070        1.1413920
C        2.5637300       -2.8225730       -1.1792480
C        2.0187130       -1.1920040        3.1374650
C        3.1185380       -1.4664320       -1.5818860
C       -3.1186440       -1.4662680       -1.5818660
C        3.3428400       -0.8148070        3.2355750
C        3.7281260       -0.3549240        1.9611750
C       -2.5639850       -2.8224100       -1.1790170
C        3.4014310        1.3474560       -0.9729420
C        4.6369010       -1.4823390       -1.4771970
C       -3.4014250        1.3477420       -0.9728430
C        3.3152490        2.5148260       -0.0027080
C       -3.3151590        2.5150150       -0.0025000
C        3.1948700        1.7935300       -2.4137800
C       -3.1947470        1.7938920       -2.4136450
C       -4.6370250       -1.4821080       -1.4774090
H       -1.3662040       -1.6074390        3.8967910
H        0.0002940        5.2523200        1.7891680
H        0.0001280        4.8893600       -0.6976760
H       -3.9583350       -0.8620550        4.1234020
H        0.0004080        3.2372900        3.2745960
H        0.0000760        2.5648760       -1.5588760
H       -4.7007800        0.0247950        1.6744990
H        0.0003510        0.9831200        2.2538150
H        2.8043000       -3.0531440       -0.1337190
H        3.0135450       -3.6040600       -1.8018350
H        1.4820570       -2.8762630       -1.3175420
H        1.3661240       -1.6073780        3.8968380
H        2.8111300       -1.2668820       -2.6173960
H       -2.8110810       -1.2668340       -2.6173520
H        3.9582820       -0.8620700        4.1233750
H        4.7006980        0.0247260        1.6744420
H       -1.4822880       -2.8761780       -1.3170910
H       -3.0137230       -3.6039270       -1.8016230
H       -2.8047810       -3.0528700       -0.1335140
H        4.4118350        0.9311200       -0.8748110
H        5.1179180       -0.6200470       -1.9470260
H        5.0225870       -2.3758550       -1.9812620
H        4.9613650       -1.5381570       -0.4303250
H       -4.4118810        0.9315330       -0.8747980
H        2.3932860        3.0864410       -0.1265610
H        4.1455350        3.2044220       -0.1975480
H        3.3835210        2.1921560        1.0397460
H       -3.3842940        2.1923060        1.0398830
H       -4.1448990        3.2051270       -0.1978440
H       -2.3927490        3.0860630       -0.1256180
H        3.3298800        0.9786400       -3.1320140
H        3.9021820        2.5900460       -2.6724080
H        2.1820330        2.1871410       -2.5632940
H       -2.1819310        2.1875940       -2.5630440
H       -3.9020960        2.5903590       -2.6723210
H       -3.3296150        0.9790150       -3.1319240
H       -4.9616460       -1.5377290       -0.4305760
H       -5.0226570       -2.3757090       -1.9813660
H       -5.1179510       -0.6199010       -1.9474800
Cl      -0.0000830       -0.9659780       -2.7566840
C       -0.0001080       -3.5503660        0.9211590
H        0.8869510       -3.9184500        1.4529330
H       -0.8870260       -3.9184040        1.4532020
H       -0.0002760       -4.0137170       -0.0684960
76
3f-Co-I
Co       0.0000050       -0.4040090       -0.3345370
P        2.2892140       -0.2419360       -0.0710640
P       -2.2891930       -0.2420010       -0.0710630
Al      -0.0000110        0.6442800        1.9023610
N       -1.5512890        1.7153220        1.6542970
N       -0.0000500        1.2668470       -1.3632480
N        1.5512110        1.7153900        1.6542630
C       -1.9773130        2.8458170        2.2827710
C       -0.0000630        3.2310000       -3.3321410
C        0.0000290        1.8869470       -3.6769090
C       -3.2665210        3.1463990        1.8931290
C       -0.0001610        3.5688400       -1.9906310
C        0.0000390        0.9462740       -2.6679600
C       -2.5886190        1.2730150        0.8606300
C       -3.6612270        2.1408460        0.9887320
C       -0.0001600        2.5652130       -1.0343070
C        2.5885890        1.2730760        0.8606590
C        2.6147250       -1.7180990        2.2810550
C        1.9772020        2.8458830        2.2827630
C        3.1847290       -1.5938760        0.8786370
C       -3.1846730       -1.5939430        0.8786650
C        3.2664150        3.1464900        1.8931570
C        3.6611920        2.1409040        0.9888280
C       -2.6147320       -1.7180200        2.2811250
C        3.4153130       -0.0698670       -1.5594270
C        4.6941660       -1.4131770        0.9565710
C       -3.4152620       -0.0699870       -1.5594550
C        3.2707650        1.2143610       -2.3608270
C       -3.2707350        1.2142440       -2.3608510
C        3.3043610       -1.2954780       -2.4549250
C       -3.3042310       -1.2955930       -2.4549510
C       -4.6941270       -1.4133360        0.9565040
H       -1.3314710        3.3713160        2.9765760
H       -0.0000640        3.9993840       -4.0981340
H        0.0001020        1.5631400       -4.7115650
H       -3.8541360        3.9926140        2.2214600
H       -0.0002480        4.6030660       -1.6671830
H        0.0001170       -0.1216720       -2.8919610
H       -4.6148420        2.0624640        0.4823170
H       -0.0002660        2.8019490        0.0239230
H        2.8124570       -0.8129440        2.8685190
H        3.0885160       -2.5592880        2.7991730
H        1.5383590       -1.9053830        2.2729640
H        1.3313200        3.3713860        2.9765270
H        2.9441750       -2.5137640        0.3287320
H       -2.9440170       -2.5138490        0.3288340
H        3.8539970        3.9927290        2.2214860
H        4.6148380        2.0625170        0.4824720
H       -1.5383540       -1.9052480        2.2730980
H       -3.0885060       -2.5591880        2.7992930
H       -2.8125490       -0.8128310        2.8685050
H        4.4163240       -0.0506600       -1.1109350
H        5.2000410       -1.5350940       -0.0050010
H        5.1108110       -2.1679180        1.6332810
H        4.9548430       -0.4304490        1.3692960
H       -4.4162900       -0.0508160       -1.1109960
H        2.3990720        1.1864700       -3.0171510
H        4.1492570        1.3336830       -3.0061430
H        3.1995640        2.1014640       -1.7253200
H       -3.1996340        2.1013540       -1.7253440
H       -4.1491870        1.3335100       -3.0062320
H       -2.3989940        1.1863900       -3.0171130
H        3.5121650       -2.2303280       -1.9254420
H        4.0113380       -1.2181190       -3.2892100
H        2.2966020       -1.3845400       -2.8785760
H       -2.2964550       -1.3846150       -2.8785720
H       -4.0111850       -1.2182590       -3.2892570
H       -3.5120140       -2.2304520       -1.9254770
H       -4.9548890       -0.4306020        1.3691590
H       -5.1107640       -2.1680680        1.6332290
H       -5.1999410       -1.5353370       -0.0050880
I        0.0000430       -2.9517120       -0.3270590
C        0.0000010       -0.1285370        3.7083870
H        0.8865460        0.2340560        4.2446270
H       -0.8865220        0.2340840        4.2446460
H       -0.0000200       -1.2190500        3.7818530
76
3f-Ir-Cl
Ir       0.0000080       -0.0931020       -0.7714050
P        2.3757340       -0.1964840       -0.4823690
P       -2.3757580       -0.1964270       -0.4823420
Al      -0.0000190       -1.3191580        1.3959780
N       -1.5972050       -0.5441830        2.1164590
N        0.0000260        1.8395710        0.0940840
N        1.5972230       -0.5442710        2.1164460
C       -2.0583310       -0.5012520        3.3965670
C        0.0000710        4.5161880        0.8716860
C        0.0000300        4.1702340       -0.4718080
C       -3.3695620       -0.0708920        3.4204150
C        0.0000920        3.5012410        1.8110200
C        0.0000060        2.8343890       -0.8135570
C       -2.6392580       -0.1487660        1.2997800
C       -3.7445720        0.1482450        2.0809080
C        0.0000760        2.1809230        1.3912790
C        2.6392390       -0.1488080        1.2997530
C        2.7550620       -2.9534140       -0.2818590
C        2.0583720       -0.5013260        3.3965440
C        3.2236850       -1.7538460       -1.0905090
C       -3.2236760       -1.7538170       -1.0904610
C        3.3695740       -0.0708690        3.4203710
C        3.7445510        0.1482810        2.0808570
C       -2.7550300       -2.9533670       -0.2817960
C        3.4774330        1.1419640       -1.1720810
C        4.7441820       -1.6882260       -1.0691430
C       -3.4775010        1.1419960       -1.1720390
C        3.3316030        2.5042100       -0.5137950
C       -3.3315750        2.5042830       -0.5138430
C        3.2772010        1.2239680       -2.6794190
C       -3.2774310        1.2239080       -2.6794020
C       -4.7441800       -1.6882440       -1.0690930
H       -1.4184380       -0.7855860        4.2240360
H        0.0000840        5.5571780        1.1770670
H        0.0000150        4.9204460       -1.2542300
H       -3.9824940        0.0704320        4.2998430
H        0.0001300        3.7122520        2.8738270
H       -0.0000260        2.5231850       -1.8564500
H       -4.7080800        0.4889940        1.7230350
H        0.0001100        1.3699860        2.1090670
H        3.0592320       -2.8637920        0.7688170
H        3.2102020       -3.8650930       -0.6846360
H        1.6727450       -3.0834080       -0.3292440
H        1.4185130       -0.7857030        4.2240250
H        2.8621220       -1.8730100       -2.1214310
H       -2.8621020       -1.8729720       -2.1213800
H        3.9825110        0.0704890        4.2997900
H        4.7080320        0.4890880        1.7229650
H       -1.6727160       -3.0833790       -0.3292260
H       -3.2102090       -3.8650520       -0.6845140
H       -3.0591440       -2.8637100        0.7688940
H        4.4967700        0.7920470       -0.9664130
H        5.1629350       -0.9687520       -1.7782420
H        5.1491600       -2.6717170       -1.3332980
H        5.1154980       -1.4476230       -0.0646300
H       -4.4968200        0.7921110       -0.9662390
H        2.3904220        2.9880270       -0.7845120
H        4.1391890        3.1608810       -0.8589860
H        3.3858420        2.4460890        0.5769530
H       -3.3857000        2.4462160        0.5769120
H       -4.1391940        3.1609450       -0.8589770
H       -2.3904180        2.9880770       -0.7846870
H        3.4360720        0.2636170       -3.1807770
H        3.9687460        1.9512280       -3.1201190
H        2.2559510        1.5464450       -2.9186960
H       -2.2561550        1.5462010       -2.9188160
H       -3.9689070        1.9512660       -3.1200480
H       -3.4365260        0.2635630       -3.1806970
H       -5.1155000       -1.4476770       -0.0645710
H       -5.1491200       -2.6717450       -1.3332680
H       -5.1629660       -0.9687720       -1.7781740
Cl      -0.0000170       -1.9462500       -2.2519500
C       -0.0000210       -3.2461350        1.7811570
H        0.8871930       -3.5026070        2.3744770
H       -0.8871840       -3.5025940        2.3745580
H       -0.0000660       -3.9008020        0.9041770
76
3f-Ir-I
Ir       0.0000580       -0.3320690       -0.4328060
P        2.3776590       -0.1747250       -0.1557890
P       -2.3776200       -0.1742000       -0.1561590
Al      -0.0002590        0.3082600        1.9783630
N       -1.5784660        1.3958020        1.9266550
N        0.0004720        1.7107060       -1.1079270
N        1.5785890        1.3949490        1.9272340
C       -1.9890270        2.4009820        2.7483660
C        0.0008540        4.1926790       -2.3742640
C        0.0003660        3.0209150       -3.1150580
C       -3.2453670        2.8375360        2.3802440
C        0.0011890        4.0980560       -0.9941070
C        0.0001890        1.8135120       -2.4476490
C       -2.5988400        1.1713270        1.0233010
C       -3.6400690        2.0474010        1.2823400
C        0.0010000        2.8487360       -0.3967820
C        2.5987620        1.1709330        1.0235580
C        2.7979110       -1.9042590        2.0013460
C        1.9887260        2.4007020        2.7484610
C        3.2929370       -1.6339320        0.5901680
C       -3.2930960       -1.6335010        0.5893660
C        3.2446580        2.8379640        2.3797930
C        3.6395310        2.0477160        1.2820210
C       -2.7987460       -1.9037620        2.0007940
C        3.4801600        0.2453580       -1.5998150
C        4.8065570       -1.4709470        0.6087390
C       -3.4797870        0.2462080       -1.6003490
C        3.2407280        1.6071690       -2.2304260
C       -3.2403590        1.6082950       -2.2303630
C        3.3841410       -0.8617430       -2.6414200
C       -3.3833110       -0.8604900       -2.6423320
C       -4.8067620       -1.4708220        0.6072290
H       -1.3529200        2.7489040        3.5545180
H        0.0009810        5.1598250       -2.8660460
H        0.0000940        3.0309260       -4.1991380
H       -3.8120220        3.6302960        2.8487220
H        0.0016300        4.9794300       -0.3638530
H       -0.0002170        0.8709980       -2.9941620
H       -4.5747640        2.1102340        0.7395290
H        0.0013230        2.7548230        0.6815500
H        3.0489040       -1.0734470        2.6724770
H        3.2803440       -2.8071880        2.3917370
H        1.7197930       -2.0725130        2.0383320
H        1.3526840        2.7483990        3.5547640
H        3.0123780       -2.4870670       -0.0430600
H       -3.0121140       -2.4865960       -0.0437290
H        3.8109900        3.6311750        2.8478980
H        4.5740720        2.1108860        0.7389850
H       -1.7205690       -2.0715420        2.0384740
H       -3.2810220       -2.8069300        2.3908230
H       -3.0505320       -1.0730940        2.6718110
H        4.4914950        0.2544420       -1.1746320
H        5.2614280       -1.4756560       -0.3854850
H        5.2490840       -2.3033800        1.1675150
H        5.0980510       -0.5467300        1.1239630
H       -4.4912290        0.2550240       -1.1754240
H        2.3580260        1.5956680       -2.8736750
H        4.0940360        1.8664800       -2.8680710
H        3.1202120        2.4031000       -1.4887930
H       -3.1198720        2.4038960       -1.4883690
H       -4.0936240        1.8678560       -2.8679650
H       -2.3576380        1.5970680       -2.8735740
H        3.6455460       -1.8469250       -2.2429480
H        4.0539830       -0.6516590       -3.4832020
H        2.3620840       -0.9336610       -3.0353420
H       -2.3611210       -0.9320620       -3.0359930
H       -4.0529630       -0.6502210       -3.4842180
H       -3.6446290       -1.8458650       -2.2442830
H       -5.0986950       -0.5467430        1.1224500
H       -5.2493790       -2.3034220        1.1656850
H       -5.2611820       -1.4754880       -0.3872010
I       -0.0002710       -3.0184470       -0.4279890
C       -0.0009030       -0.7674350        3.6231150
H        0.8849660       -0.5210090        4.2224930
H       -0.8889510       -0.5240580        4.2204450
H        0.0012040       -1.8524470        3.4775130
76
3f-Rh-Cl
Rh      -0.0001160       -0.0506180       -0.8505810
P        2.3804510       -0.1716030       -0.5676620
P       -2.3805810       -0.1725720       -0.5674930
Al       0.0003360       -1.4442570        1.2146900
N       -1.5776980       -0.6984470        1.9858270
N       -0.0004650        1.8319170        0.1148930
N        1.5782330       -0.6981250        1.9857480
C       -2.0133610       -0.7376280        3.2760070
C       -0.0010520        4.4714400        0.9954510
C       -0.0005610        4.1800940       -0.3610660
C       -3.3232010       -0.3104430        3.3507450
C       -0.0012280        3.4214050        1.8959300
C       -0.0002800        2.8571750       -0.7538830
C       -2.6339290       -0.2522390        1.2153500
C       -3.7229940       -0.0053270        2.0348590
C       -0.0009290        2.1183420        1.4229950
C        2.6343340       -0.2519930        1.2150470
C        2.8066360       -2.9269430       -0.5392440
C        2.0147570       -0.7390650        3.2755940
C        3.2469810       -1.6746440       -1.2810600
C       -3.2469420       -1.6760700       -1.2801350
C        3.3249860       -0.3130070        3.3499070
C        3.7241350       -0.0067860        2.0340870
C       -2.8055140       -2.9281510       -0.5386210
C        3.4723860        1.2260390       -1.1521460
C        4.7664680       -1.5889140       -1.2797640
C       -3.4729870        1.2244730       -1.1525150
C        3.3385900        2.5261000       -0.3758150
C       -3.3391430        2.5251870       -0.3773140
C        3.2500950        1.4371110       -2.6437770
C       -3.2511700        1.4344760       -2.6443780
C       -4.7664600       -1.5909320       -1.2776150
H       -1.3558240       -1.0713900        4.0708560
H       -0.0012920        5.4997570        1.3415160
H       -0.0004040        4.9617180       -1.1121550
H       -3.9195070       -0.2253130        4.2486500
H       -0.0016090        3.5928900        2.9658940
H        0.0000870        2.5867530       -1.8083550
H       -4.6920670        0.3593760        1.7181340
H       -0.0011160        1.2764920        2.1066960
H        3.1229330       -2.8948430        0.5112640
H        3.2686080       -3.8066190       -1.0011610
H        1.7255630       -3.0690210       -0.5820580
H        1.3574850       -1.0731110        4.0705400
H        2.8698170       -1.7374170       -2.3113860
H       -2.8705690       -1.7387450       -2.3107550
H        3.9219240       -0.2292090        4.2475170
H        4.6932570        0.3575580        1.7170990
H       -1.7244020       -3.0697090       -0.5821450
H       -3.2673810       -3.8080480       -1.0002220
H       -3.1211420       -2.8962050        0.5120870
H        4.4948300        0.8612070       -0.9932970
H        5.1633990       -0.8207760       -1.9492970
H        5.1798850       -2.5481620       -1.6116370
H        5.1522340       -1.4060870       -0.2684560
H       -4.4953230        0.8596030       -0.9930650
H        2.3922130        3.0302740       -0.5831090
H        4.1391170        3.2112610       -0.6798630
H        3.4155890        2.3739760        0.7042840
H       -3.4157580        2.3740050        0.7029450
H       -4.1398830        3.2099590       -0.6816810
H       -2.3929210        3.0293210       -0.5853970
H        3.3943730        0.5216470       -3.2270780
H        3.9396270        2.1953480       -3.0323940
H        2.2274820        1.7840750       -2.8383120
H       -2.2285960        1.7812490       -2.8394860
H       -3.9407910        2.1924830       -3.0332870
H       -3.3956940        0.5186300       -3.2270140
H       -5.1514380       -1.4078720       -0.2660480
H       -5.1797920       -2.5504580       -1.6087920
H       -5.1642430       -0.8231890       -1.9470910
Cl       0.0000000       -1.8256970       -2.3842760
C        0.0006370       -3.3925340        1.4369490
H        0.8880870       -3.6946090        2.0077430
H       -0.8870600       -3.6950000        2.0071430
H        0.0010820       -3.9695970        0.5075550
76
3f-Rh-I
Rh      -0.0000950       -0.3404110       -0.4845180
P        2.3817560       -0.2071890       -0.2023390
P       -2.3819690       -0.2073520       -0.2021770
Al      -0.0000040        0.1879100        1.9588230
N       -1.5680820        1.2781690        1.9306870
N       -0.0002000        1.7285330       -1.0919770
N        1.5679890        1.2783490        1.9305790
C       -1.9670930        2.2535940        2.7951700
C        0.0000920        4.2270290       -2.3177260
C        0.0002260        3.0679210       -3.0776970
C       -3.2233080        2.7091620        2.4533180
C       -0.0002090        4.1123150       -0.9385190
C        0.0000450        1.8497460       -2.4272880
C       -2.5966560        1.0931710        1.0279310
C       -3.6300730        1.9643790        1.3280400
C       -0.0003210        2.8523930       -0.3625550
C        2.5964920        1.0933790        1.0277020
C        2.8269570       -2.0033630        1.8946260
C        1.9674070        2.2532080        2.7955100
C        3.3144760       -1.6839400        0.4911640
C       -3.3145500       -1.6841740        0.4912890
C        3.2237290        2.7085520        2.4537660
C        3.6302090        1.9641120        1.3281630
C       -2.8271120       -2.0033940        1.8948230
C        3.4818970        0.2759580       -1.6294710
C        4.8272120       -1.5133050        0.5083870
C       -3.4820000        0.2758090       -1.6293960
C        3.2401180        1.6612810       -2.2054890
C       -3.2404110        1.6612500       -2.2051840
C        3.3880080       -0.7886660       -2.7145750
C       -3.3875890       -0.7886920       -2.7145870
C       -4.8272930       -1.5136750        0.5083230
H       -1.3243580        2.5675430        3.6097300
H        0.0002420        5.2019340       -2.7942240
H        0.0004560        3.0965080       -4.1615450
H       -3.7823020        3.4859020        2.9565310
H       -0.0003610        4.9849900       -0.2961640
H        0.0000330        0.9157180       -2.9891830
H       -4.5677130        2.0533730        0.7941650
H       -0.0005250        2.7378660        0.7148940
H        3.0722370       -1.1916400        2.5909120
H        3.3192500       -2.9133400        2.2552890
H        1.7504690       -2.1841480        1.9287750
H        1.3247950        2.5670560        3.6102060
H        3.0360030       -2.5177780       -0.1681370
H       -3.0359080       -2.5180170       -0.1679310
H        3.7829520        3.4849710        2.9572230
H        4.5678200        2.0530930        0.7942380
H       -1.7505880       -2.1839370        1.9291060
H       -3.3192390       -2.9134530        2.2555040
H       -3.0726370       -1.1916630        2.5910110
H        4.4931880        0.2703470       -1.2040970
H        5.2770510       -1.4809380       -0.4876060
H        5.2770770       -2.3624020        1.0354810
H        5.1164030       -0.6060750        1.0541470
H       -4.4933920        0.2699070       -1.2042750
H        2.3626830        1.6720030       -2.8556700
H        4.0973040        1.9502020       -2.8249860
H        3.1098530        2.4258250       -1.4333410
H       -3.1110310        2.4258100       -1.4329190
H       -4.0972810        1.9497930       -2.8253000
H       -2.3625070        1.6724090       -2.8547030
H        3.6522660       -1.7883410       -2.3561110
H        4.0563970       -0.5432180       -3.5479310
H        2.3655840       -0.8471530       -3.1097260
H       -2.3651090       -0.8467220       -3.1096730
H       -4.0560350       -0.5435080       -3.5479740
H       -3.6514220       -1.7885100       -2.3561880
H       -5.1166320       -0.6062800        1.0537410
H       -5.2771590       -2.3626390        1.0356310
H       -5.2769890       -1.4816770       -0.4877470
I        0.0001060       -2.9948550       -0.5565520
C        0.0001580       -0.9677950        3.5441140
H        0.8877250       -0.7508590        4.1520720
H       -0.8873460       -0.7510830        4.1522440
H        0.0002580       -2.0436750        3.3440950
73
4a-Co-Cl
Co    -0.000012000     0.390390000     0.322622000
P     2.191627000     0.086325000     0.485971000
P    -2.191654000     0.086103000     0.485815000
Al     0.000135000    -1.650195000    -0.735726000
Cl     0.000148000    -1.234630000    -2.878493000
N    -1.655558000    -2.460064000    -0.370441000
N    -0.000042000     2.171886000    -0.468100000
N     1.655979000    -2.459822000    -0.370592000
C    -2.228258000    -3.673121000    -0.589133000
C    -0.000156000     4.716356001    -1.605715000
C    -0.000200000     3.581567000    -2.400806000
C    -3.553811000    -3.647044000    -0.210157000
C    -0.000020000     4.555002001    -0.228166000
C    -0.000144000     2.334695000    -1.801602000
C    -2.636696000    -1.629974000     0.144353000
C    -3.817431000    -2.343513000     0.255312000
C     0.000048000     3.276345000     0.295801000
C     2.637074000    -1.629526000     0.143944000
C     3.182630000     0.684691000    -2.032751000
C     2.228912000    -3.672722000    -0.589548000
C     3.316751000     1.130842000    -0.582425000
C    -3.316987000     1.129919000    -0.583055000
C     3.554579000    -3.646339000    -0.210989000
C     3.818021000    -2.342776000     0.254488000
C    -3.182709000     0.683283000    -2.033214000
C     2.810247000     0.366662000     2.221577000
C     4.780310001     1.142830000    -0.169491000
C    -2.810636000     0.366977000     2.221194000
C     2.180427000    -0.620401000     3.190906000
C    -2.179760000    -0.618752000     3.191188000
C     2.547014000     1.800186000     2.657308000
C    -2.548989000     1.801059000     2.656050000
C    -4.780577001     1.141583000    -0.170210000
H    -1.650746000    -4.491818001    -0.999198000
H    -0.000207000     5.706652001    -2.048852000
H    -0.000278000     3.649056000    -3.482713000
H    -4.248140001    -4.474484001    -0.254641000
H     0.000049000     5.407507001     0.441641000
H    -0.000156000     1.422781000    -2.394417000
H    -4.756591001    -1.972859000     0.645659000
H     0.000237000     3.114909000     1.370612000
H     3.601225000    -0.319695000    -2.166644000
H     3.730178000     1.370223000    -2.689910000
H     2.144037000     0.642559000    -2.372057000
H     1.651483000    -4.491525001    -0.999514000
H     2.905678000     2.149439000    -0.487920000
H    -2.906216000     2.148671000    -0.488884000
H     4.249105001    -4.473597001    -0.255765000
H     4.757205001    -1.971914000     0.644582000
H    -2.144118000     0.641469000    -2.372545000
H    -3.730580000     1.368327000    -2.690612000
H    -3.600883000    -0.321334000    -2.166723000
H     3.893343000     0.181395000     2.191642000
H     4.944173001     1.548790000     0.833166000
H     5.357840001     1.757652000    -0.870113000
H     5.202413001     0.131877000    -0.205816000
H    -3.893530000     0.180516000     2.191312000
H     1.097796000    -0.463879000     3.257284000
H     2.601612000    -0.482662000     4.193744001
H     2.352169000    -1.656723000     2.885955000
H    -2.350051000    -1.655466000     2.886750000
H    -2.601343000    -0.481049000     4.193863001
H    -1.097351000    -0.460712000     3.257718000
H     2.960245000     2.543693000     1.966407000
H     2.979220000     1.988490000     3.646838000
H     1.465434000     1.975595000     2.736499000
H    -1.467623000     1.977720000     2.735198000
H    -2.981453000     1.989475000     3.645446000
H    -2.962977000     2.543713000     1.964693000
H    -5.202358001     0.130488000    -0.206309000
H    -5.358246001     1.756040000    -0.871038000
H    -4.944655001     1.547748000     0.832328000
H     0.000043000    -0.933754000     1.028334000
73
4a-Co-I
Co       0.0161860        0.7649740       -0.3768800
P       -2.1767840        0.6085230       -0.6855590
P        2.2072310        0.5402980       -0.6653920
Al      -0.0233340       -1.5359500       -0.3078260
I       -0.0632690       -2.3463410        2.1674790
N        1.6301660       -2.1200980       -0.9849550
N        0.0285780        2.0811450        1.0642400
N       -1.6924930       -2.0716510       -0.9870460
C        2.1871790       -3.3196750       -1.2981530
C        0.0482610        3.9772810        3.1069280
C        0.0387860        2.6220660        3.3942980
C        3.5157910       -3.1537470       -1.6265640
C        0.0465090        4.3681340        1.7759790
C        0.0296080        1.7094210        2.3545860
C        2.6254410       -1.1633250       -1.0932790
C        3.7983550       -1.7796840       -1.4938820
C        0.0356490        3.3967550        0.7935210
C       -2.6671840       -1.0902280       -1.0477110
C       -3.2315400        0.2535850        1.8551510
C       -2.2931470       -3.2551670       -1.2796330
C       -3.3072100        1.2134090        0.6755170
C        3.3586150        1.0264840        0.7262030
C       -3.6300280       -3.0540440       -1.5501240
C       -3.8713750       -1.6738790       -1.4009710
C        3.2073470        0.0394380        1.8752410
C       -2.7315460        1.5486760       -2.1981670
C       -4.7556770        1.4435590        0.2730440
C        2.8286350        1.5216710       -2.1237690
C       -2.1486980        0.9444210       -3.4655070
C        2.1353600        1.0899050       -3.4054330
C       -2.3682890        3.0207660       -2.0762450
C        2.6549710        3.0147750       -1.8909010
C        4.8241540        1.1602440        0.3413620
H        1.5970070       -4.2270570       -1.2708960
H        0.0560010        4.7150940        3.9023110
H        0.0383220        2.2600390        4.4160540
H        4.2005620       -3.9314950       -1.9345420
H        0.0522820        5.4147610        1.4933210
H        0.0210070        0.6377750        2.5447810
H        4.7458290       -1.2928800       -1.6858070
H        0.0288870        3.6697550       -0.2585910
H       -3.6751350       -0.7146790        1.5954430
H       -3.7839240        0.6618770        2.7094200
H       -2.2050980        0.0553100        2.1765890
H       -1.7267470       -4.1778960       -1.2776190
H       -2.8618730        2.1754150        0.9786300
H        2.9791190        2.0084980        1.0539110
H       -4.3473290       -3.8130130       -1.8295850
H       -4.8119330       -1.1607170       -1.5546040
H        2.1696660       -0.0846490        2.1968000
H        3.7941780        0.3732420        2.7388210
H        3.5704340       -0.9532460        1.5832260
H       -3.8246670        1.4388200       -2.2357330
H       -4.8723830        2.2049210       -0.5038580
H       -5.3330200        1.7742990        1.1446070
H       -5.2152070        0.5141730       -0.0823580
H        3.8981250        1.2823980       -2.2097820
H       -1.0554610        1.0152640       -3.4684330
H       -2.5224270        1.4844830       -4.3434230
H       -2.4160450       -0.1107780       -3.5727720
H        2.2222810        0.0124110       -3.5739990
H        2.5760280        1.6084680       -4.2649840
H        1.0692930        1.3430780       -3.3725070
H       -2.7440800        3.4821710       -1.1556700
H       -2.7702380        3.5902310       -2.9221200
H       -1.2761200        3.1394990       -2.0941840
H        1.5875630        3.2687490       -1.8524910
H        3.0929820        3.5860750       -2.7174400
H        3.1176760        3.3652540       -0.9618550
H        5.2173570        0.2049490       -0.0244360
H        5.4141410        1.4335080        1.2242730
H        5.0063120        1.9226170       -0.4216540
H        0.0059400       -0.1307370       -1.5781080
73
4a-Ir-Cl
Ir      -0.0000000        0.3602560        0.4188150
P        2.3117310       -0.0116550        0.5283560
P       -2.3117210       -0.0117100        0.5283700
Al       0.0000210       -1.6001150       -0.9535940
Cl       0.0000250       -1.2397720       -3.1000160
N       -1.6387390       -2.4434070       -0.5528000
N       -0.0000370        2.3112120       -0.6249520
N        1.6387950       -2.4433750       -0.5527910
C       -2.1578500       -3.6622090       -0.8619370
C       -0.0001080        4.8220890       -1.8194200
C       -0.0001000        3.6707510       -2.5888960
C       -3.4609140       -3.7520760       -0.4209430
C       -0.0000800        4.6965370       -0.4378510
C       -0.0000650        2.4378080       -1.9586780
C       -2.6355380       -1.7281760        0.0872810
C       -3.7692290       -2.5164010        0.1816430
C       -0.0000450        3.4298120        0.1144650
C        2.6355800       -1.7281190        0.0872840
C        3.1876220        0.6186340       -2.0205330
C        2.1579270       -3.6621710       -0.8619140
C        3.4295150        1.0084490       -0.5684440
C       -3.4295400        1.0083870       -0.5684020
C        3.4609930       -3.7520090       -0.4209190
C        3.7692860       -2.5163210        0.1816510
C       -3.1876620        0.6185980       -2.0205010
C        3.0119400        0.1987110        2.2361230
C        4.9107040        0.9153320       -0.2376570
C       -3.0119140        0.1986220        2.2361470
C        2.3763880       -0.7736240        3.2169990
C       -2.3763310       -0.7737120        3.2170050
C        2.8195880        1.6381530        2.6927960
C       -2.8195800        1.6380630        2.6928300
C       -4.9107230        0.9152390       -0.2375940
H       -1.5587580       -4.4011860       -1.3795570
H       -0.0001360        5.8015810       -2.2862880
H       -0.0001220        3.7139360       -3.6719910
H       -4.1103930       -4.6112490       -0.5137810
H       -0.0000840        5.5657900        0.2099210
H       -0.0000600        1.5117150       -2.5297280
H       -4.7058530       -2.2366220        0.6472730
H       -0.0000240        3.2896630        1.1938740
H        3.5332470       -0.4050780       -2.2085030
H        3.7395550        1.2896510       -2.6887320
H        2.1307580        0.6536820       -2.2990870
H        1.5588500       -4.4011640       -1.3795270
H        3.0841190        2.0440180       -0.4172360
H       -3.0841620        2.0439610       -0.4171870
H        4.1104890       -4.6111700       -0.5137510
H        4.7059060       -2.2365190        0.6472760
H       -2.1308030        0.6536690       -2.2990710
H       -3.7396160        1.2896160       -2.6886810
H       -3.5332720       -0.4051160       -2.2084820
H        4.0852110       -0.0272250        2.1644520
H        5.1538190        1.2857670        0.7627990
H        5.4900390        1.5072590       -0.9561390
H        5.2602340       -0.1208430       -0.3174340
H       -4.0851820       -0.0273320        2.1644880
H        1.3061260       -0.5675670        3.3300890
H        2.8467950       -0.6717560        4.2019800
H        2.4858930       -1.8116300        2.8896770
H       -2.4858320       -1.8117170        2.8896790
H       -2.8467190       -0.6718540        4.2019960
H       -1.3060700       -0.5676440        3.3300750
H        3.2684680        2.3685010        2.0102980
H        3.2626830        1.7916270        3.6833900
H        1.7472430        1.8654190        2.7738740
H       -1.7472380        1.8653420        2.7739090
H       -3.2626780        1.7915260        3.6834250
H       -3.2684680        2.3684100        2.0103350
H       -5.2602340       -0.1209420       -0.3173770
H       -5.4900790        1.5071630       -0.9560610
H       -5.1538280        1.2856590        0.7628700
H        0.0000190       -0.9721830        1.3048490
73
4a-Ir-I
Ir      -0.0000170        0.7722120       -0.3959340
P       -2.3127860        0.5180030       -0.6958960
P        2.3128180        0.5183380       -0.6956920
Al       0.0001480       -1.6126980       -0.2024290
I        0.0001460       -2.6055180        2.1974610
N        1.6453880       -2.1350340       -0.9641760
N       -0.0002610        2.0342630        1.4194570
N       -1.6449670       -2.1352790       -0.9642780
C        2.1668070       -3.3444020       -1.3048920
C       -0.0007880        3.7305880        3.6227210
C       -0.0007650        2.3554660        3.7862860
C        3.4747520       -3.2013880       -1.7156280
C       -0.0005340        4.2451570        2.3343160
C       -0.0004960        1.5424460        2.6654250
C        2.6463340       -1.1953980       -1.1421730
C        3.7837880       -1.8309110       -1.6091780
C       -0.0002770        3.3666900        1.2677540
C       -2.6460230       -1.1957820       -1.1423920
C       -3.2303620       -0.0907360        1.8446880
C       -2.1662010       -3.3447290       -1.3049880
C       -3.4555960        0.9171090        0.7266520
C        3.4554610        0.9176120        0.7269380
C       -3.4741350       -3.2019040       -1.7158270
C       -3.7833580       -1.8314630       -1.6094590
C        3.2302330       -0.0902080        1.8449960
C       -2.9715450        1.5237490       -2.1133300
C       -4.9310180        0.9852680        0.3649300
C        2.9715530        1.5241780       -2.1130730
C       -2.3100440        1.1305720       -3.4244700
C        2.3101580        1.1309610       -3.4242540
C       -2.7771820        3.0061940       -1.8276380
C        2.7770360        3.0065990       -1.8273640
C        4.9309070        0.9859030        0.3653410
H        1.5660500       -4.2427920       -1.2328180
H       -0.0009990        4.3919310        4.4829620
H       -0.0009550        1.9022460        4.7709260
H        4.1278660       -3.9911720       -2.0594700
H       -0.0005360        5.3135820        2.1510240
H       -0.0004810        0.4574740        2.7549570
H        4.7238600       -1.3565910       -1.8611490
H       -0.0000790        3.7320690        0.2425810
H       -3.5574420       -1.0913010        1.5368650
H       -3.8063000        0.1941440        2.7326300
H       -2.1786150       -0.1737950        2.1334530
H       -1.5653320       -4.2430380       -1.2328300
H       -3.1170750        1.9078570        1.0706610
H        3.1168070        1.9083400        1.0708730
H       -4.1271190       -3.9917880       -2.0596850
H       -4.7234730       -1.3572760       -1.8615220
H        2.1784750       -0.1733290        2.1337000
H        3.8060980        0.1947440        2.7329620
H        3.5574030       -1.0907610        1.5372290
H       -4.0448500        1.2967070       -2.1818510
H       -5.1615530        1.7688510       -0.3631040
H       -5.5245350        1.1885750        1.2641090
H       -5.2752330        0.0256840       -0.0382360
H        4.0448820        1.2972370       -2.1815420
H       -1.2397770        1.3648720       -3.4050830
H       -2.7632570        1.6868470       -4.2532900
H       -2.4168410        0.0613490       -3.6297450
H        2.4170450        0.0617460       -3.6295290
H        2.7633800        1.6872730       -4.2530430
H        1.2398730        1.3651840       -3.4049290
H       -3.2453780        3.3280590       -0.8906880
H       -3.1988320        3.6137300       -2.6365060
H       -1.7046400        3.2387700       -1.7677450
H        1.7044710        3.2390620       -1.7674480
H        3.1986060        3.6141850       -2.6362370
H        3.2452200        3.3285060       -0.8904240
H        5.2752550        0.0263270       -0.0377330
H        5.5243250        1.1893300        1.2645580
H        5.1614250        1.7694600       -0.3627260
H        0.0001020        0.0126920       -1.8045650
73
4a-Rh-Cl
Rh    -0.000053000     0.399339000     0.413750000
P     2.307359000     0.012880000     0.531591000
P    -2.307855000     0.015237000     0.531247000
Al    -0.000945000    -1.608837000    -0.865094000
Cl    -0.000406000    -1.175938000    -2.997490000
N    -1.645019000    -2.445850000    -0.487150000
N     0.001438000     2.387333000    -0.511404000
N     1.642096000    -2.447627000    -0.486677000
C    -2.166766000    -3.668036000    -0.778030000
C     0.005018000     4.925717001    -1.644160000
C     0.003829000     3.793662000    -2.442630000
C    -3.481538000    -3.734282000    -0.369208000
C     0.004315000     4.766613001    -0.266419000
C     0.002035000     2.546504000    -1.840916000
C    -2.651600000    -1.703637000     0.107041000
C    -3.793902000    -2.480305000     0.192154000
C     0.002509000     3.485386000     0.254570000
C     2.649458000    -1.706328000     0.107354000
C     3.198771000     0.664315000    -2.005787000
C     2.162671000    -3.670296000    -0.777607000
C     3.435134000     1.038743000    -0.548971000
C    -3.434312000     1.042152000    -0.549639000
C     3.477416000    -3.737784000    -0.368903000
C     3.791023000    -2.484086000     0.192385000
C    -3.197589000     0.667709000    -2.006391000
C     2.978841000     0.228064000     2.251366000
C     4.914122001     0.943059000    -0.209779000
C    -2.979517000     0.231283000     2.250827000
C     2.320445000    -0.742999000     3.218122000
C    -2.322030000    -0.740060000     3.217933000
C     2.778417000     1.667557000     2.703278000
C    -2.778064000     1.670725000     2.702443000
C    -4.913516001     0.947538000    -0.211112000
H    -1.561599000    -4.426502001    -1.258772000
H     0.006465000     5.916509001    -2.086759000
H     0.004275000     3.864109000    -3.524326000
H    -4.136277000    -4.590119001    -0.455872000
H     0.005153000     5.620141001     0.402043000
H     0.001098000     1.633760000    -2.433574000
H    -4.739252001    -2.181409000     0.626984000
H     0.001945000     3.319469000     1.330004000
H     3.535464000    -0.360958000    -2.200913000
H     3.761539000     1.335720000    -2.664508000
H     2.143555000     0.712157000    -2.289643000
H     1.556740000    -4.428213001    -1.258249000
H     3.088898000     2.072738000    -0.389582000
H    -3.087313000     2.075839000    -0.389943000
H     4.131335000    -4.594246001    -0.455594000
H     4.736685001    -2.186100000     0.627162000
H    -2.142230000     0.715001000    -2.289809000
H    -3.759727000     1.339470000    -2.665287000
H    -3.534779000    -0.357362000    -2.201729000
H     4.053012000    -0.000264000     2.200977000
H     5.148443001     1.293845000     0.799882000
H     5.496863001     1.551321000    -0.911779000
H     5.267454001    -0.090079000    -0.307841000
H    -4.053875000     0.003787000     2.200313000
H     1.246528000    -0.539186000     3.301226000
H     2.762959000    -0.637351000     4.215564001
H     2.441630000    -1.781706000     2.896963000
H    -2.443767000    -1.778738000     2.896906000
H    -2.764770000    -0.633965000     4.215225001
H    -1.248006000    -0.536890000     3.301324000
H     3.239839000     2.397322000     2.028629000
H     3.202757000     1.821773000     3.701977000
H     1.704761000     1.894716000     2.763267000
H    -1.704247000     1.897196000     2.762194000
H    -3.202119000     1.825416000     3.701190000
H    -3.239130000     2.400666000     2.027743000
H    -5.267556001    -0.085333000    -0.309458000
H    -5.495503001     1.556328000    -0.913281000
H    -5.148017001     1.298366000     0.798495000
H    -0.000844000    -0.987711000     1.180190000
73
4a-Rh-I
Rh       0.0000860        0.7817110        0.4605420
P        2.3083160        0.4932570        0.7555280
P       -2.3082660        0.4941320        0.7553480
Al      -0.0003540       -1.5791420        0.1531670
I       -0.0004410       -2.2767510       -2.3475350
N       -1.6504800       -2.1730520        0.8397530
N        0.0005060        2.2562230       -1.1636220
N        1.6495040       -2.1736830        0.8398500
C       -2.1761000       -3.4058150        1.0729010
C        0.0014680        4.1791120       -3.1718320
C        0.0011530        2.8293870       -3.4829930
C       -3.4993180       -3.2966950        1.4427040
C        0.0012720        4.5521440       -1.8359070
C        0.0006690        1.9018950       -2.4546910
C       -2.6635850       -1.2508200        1.0442860
C       -3.8127840       -1.9232100        1.4222320
C        0.0007880        3.5627870       -0.8697240
C        2.6629280       -1.2518300        1.0445240
C        3.2464660        0.1698950       -1.8284150
C        2.1746420       -3.4066460        1.0730280
C        3.4596150        1.0503920       -0.6055220
C       -3.4592240        1.0517500       -0.6057870
C        3.4978640       -3.2980270        1.4429610
C        3.8118370       -1.9246570        1.4225740
C       -3.2461600        0.1713100       -1.8287360
C        2.9346060        1.3617650        2.2767350
C        4.9327340        1.0943920       -0.2313780
C       -2.9342920        1.3628790        2.2765290
C        2.2765100        0.8133750        3.5323790
C       -2.2767020        0.8140240        3.5322370
C        2.7008070        2.8600810        2.1487360
C       -2.6995950        2.8610670        2.1486620
C       -4.9323790        1.0961580       -0.2318390
H       -1.5674670       -4.2946260        0.9605180
H        0.0018520        4.9292560       -3.9559460
H        0.0012750        2.4852680       -4.5109040
H       -4.1598870       -4.1112230        1.7049400
H        0.0014900        5.5948530       -1.5391020
H        0.0004110        0.8324720       -2.6602510
H       -4.7639740       -1.4719530        1.6742370
H        0.0006230        3.8165050        0.1882880
H        3.5747640       -0.8573060       -1.6291590
H        3.8275560        0.5516080       -2.6757580
H        2.1964990        0.1163980       -2.1311910
H        1.5656900       -4.2952290        0.9605660
H        3.1123910        2.0694670       -0.8410320
H       -3.1116590        2.0707420       -0.8411490
H        4.1581040       -4.1128060        1.7052430
H        4.7631660       -1.4737600        1.6746950
H       -2.1961590        0.1175280       -2.1313530
H       -3.8270050        0.5532780       -2.6761310
H       -3.5747950       -0.8558120       -1.6296290
H        4.0132020        1.1561790        2.3301500
H        5.1501350        1.7895870        0.5851120
H        5.5261070        1.4105010       -1.0975560
H        5.2890430        0.0988960        0.0573790
H       -4.0130150        1.1579140        2.3297700
H        1.1997500        1.0176800        3.5277250
H        2.7063000        1.2920680        4.4200660
H        2.4140200       -0.2679540        3.6252670
H       -2.4148930       -0.2672230        3.6250560
H       -2.7063140        1.2929430        4.4198870
H       -1.1998150        1.0176600        3.5277380
H        3.1612900        3.2915600        1.2529280
H        3.1042670        3.3901690        3.0190600
H        1.6221820        3.0672770        2.1083100
H       -1.6208380        3.0676260        2.1084470
H       -3.1029050        3.3913430        3.0189410
H       -3.1596540        3.2928730        1.2527930
H       -5.2890210        0.1007460        0.0567960
H       -5.5255440        1.4125080       -1.0980720
H       -5.1496820        1.7913580        0.5846720
H       -0.0001430       -0.1742210        1.7254590
73
4b-Co-Cl
Co    -0.010911000    -0.977876000    -0.406243000
P    -2.209551000    -0.898197000    -0.102184000
P     2.189204000    -0.952035000    -0.098552000
Al     0.008346000     0.852920000     0.842381000
Cl    -0.022398000    -1.311108000    -2.603359000
N     1.669417000     1.093294000     1.669394000
N     0.017299000     2.502505000    -0.340105000
N    -1.630907000     1.095317000     1.710577000
C     2.238410000     1.882540000     2.622433000
C     0.069063000     4.761459001    -1.921275000
C     0.094604000     3.502385000    -2.496677000
C     3.582131000     1.598777000     2.728976000
C     0.016494000     4.874982001    -0.538494000
C     0.066260000     2.391658000    -1.672613000
C     2.671613000     0.288476000     1.144319000
C     3.858705000     0.583277000     1.790247000
C    -0.007143000     3.721219000     0.216196000
C    -2.639606000     0.272975000     1.225168000
C    -3.007647000     0.886949000    -2.078731000
C    -2.168063000     1.852395000     2.707701000
C    -3.339359000    -0.491380000    -1.528356000
C     3.322734000    -0.704090000    -1.558244000
C    -3.496798000     1.533313000     2.878843000
C    -3.797876000     0.527920000     1.936627000
C     3.079078000     0.665255000    -2.174744000
C    -2.869684000    -2.525685000     0.521079000
C    -4.823543001    -0.599567000    -1.215233000
C     2.772671000    -2.555566000     0.652684000
C    -2.125069000    -2.966712000     1.770819000
C     2.164125000    -2.777967000     2.028063000
C    -2.774527000    -3.582928000    -0.570151000
C     2.450736000    -3.707445000    -0.288565000
C     4.802286001    -0.908892000    -1.273038000
H     1.640911000     2.587215000     3.188949000
H     0.089561000     5.650777001    -2.542993000
H     0.134803000     3.369180000    -3.571273000
H     4.281428001     2.058967000     3.413226000
H    -0.005399000     5.841747001    -0.050115000
H     0.078612000     1.371780000    -2.060036000
H     4.812605001     0.100307000     1.625045000
H    -0.046896000     3.756596000     1.302081000
H    -3.091664000     1.658120000    -1.300666000
H    -3.707479000     1.150048000    -2.880492000
H    -1.999014000     0.905004000    -2.498501000
H    -1.558037000     2.558258000     3.259246000
H    -3.060478000    -1.234006000    -2.289373000
H     2.973832000    -1.461190000    -2.275081000
H    -4.169400000     1.962640000     3.608395000
H    -4.749150001     0.028746000     1.807987000
H     2.065276000     0.735651000    -2.576167000
H     3.776781000     0.833002000    -3.003460000
H     3.237383000     1.466901000    -1.440790000
H    -3.922711000    -2.352433000     0.785886000
H    -5.116260001    -1.585811000    -0.842569000
H    -5.407193001    -0.409029000    -2.123736000
H    -5.121241001     0.151239000    -0.474322000
H     3.861453000    -2.461545000     0.772066000
H    -1.086026000    -3.219261000     1.529424000
H    -2.597542000    -3.862071000     2.191395000
H    -2.116864000    -2.191192000     2.543666000
H     2.365417000    -1.941868000     2.705530000
H     2.581632000    -3.687395000     2.475896000
H     1.078430000    -2.905673000     1.962429000
H    -3.399225000    -3.355542000    -1.439343000
H    -3.089173000    -4.557733001    -0.179886000
H    -1.740763000    -3.680388000    -0.925980000
H     1.367741000    -3.773008000    -0.457514000
H     2.782317000    -4.658687001     0.143586000
H     2.926317000    -3.601012000    -1.269031000
H     5.174189001    -0.159003000    -0.565643000
H     5.375037001    -0.790168000    -2.200509000
H     5.031992001    -1.902383000    -0.876872000
H    -0.007325000    -1.017679000     1.094054000
73
4b-Co-I
Co       0.0500030       -0.7994860        0.1828470
P       -2.1552010       -0.7147240        0.4837620
P        2.2455020       -0.5486850        0.4669730
Al      -0.0444880        1.3713350        0.6782940
I        0.0756310       -2.1858510       -1.9573400
N        1.5918940        1.9815430        1.3431410
N       -0.1743980        2.5091700       -0.9960060
N       -1.6739000        1.8087050        1.4860250
C        2.1004940        3.0927980        1.9456760
C       -0.3088020        4.0940530       -3.2499310
C       -0.0849660        2.7322720       -3.3629510
C        3.4422630        2.9174850        2.2002440
C       -0.4684450        4.6529550       -1.9891830
C       -0.0262910        1.9692190       -2.2113160
C        2.6313200        1.0739440        1.2002390
C        3.7814840        1.6325040        1.7273950
C       -0.3942210        3.8265420       -0.8874710
C       -2.6234340        0.8022880        1.3805390
C       -3.0843330        0.3707250       -1.9002560
C       -2.2350960        2.8243380        2.2009560
C       -3.3410500       -0.7940840       -0.9568400
C        3.4351350       -0.7342980       -0.9614390
C       -3.5227400        2.4929450        2.5591240
C       -3.7714880        1.2063130        2.0373620
C        3.1759580        0.3576920       -1.9889160
C       -2.7497260       -2.0723850        1.6151000
C       -4.8101330       -0.8493610       -0.5678970
C        2.8898100       -1.7435810        1.7467430
C       -1.9398430       -2.0900490        2.9015600
C        2.2385970       -1.5132870        3.1012610
C       -2.6921420       -3.4257190        0.9219890
C        2.6932330       -3.1766310        1.2748420
C        4.9074360       -0.7692510       -0.5822790
H        1.4650080        3.9386830        2.1792990
H       -0.3624340        4.7181830       -4.1361290
H        0.0389860        2.2541870       -4.3273550
H        4.1002020        3.6263310        2.6835910
H       -0.6498930        5.7129740       -1.8585910
H        0.1278660        0.8893250       -2.2330100
H        4.7520070        1.1588160        1.7908920
H       -0.5207100        4.2142860        0.1203460
H       -3.2084540        1.3340370       -1.3864910
H       -3.7971860        0.3452020       -2.7325570
H       -2.0781430        0.3184050       -2.3247940
H       -1.6672540        3.7155300        2.4414700
H       -3.0568540       -1.7208600       -1.4752920
H        3.1472730       -1.6961050       -1.4099680
H       -4.2005520        3.0989460        3.1441760
H       -4.6805440        0.6304090        2.1496100
H        2.1763950        0.2627640       -2.4210430
H        3.8973370        0.2786660       -2.8103650
H        3.2837390        1.3562990       -1.5451370
H       -3.7919580       -1.8236580        1.8615810
H       -5.0525230       -1.6911630        0.0876310
H       -5.4249370       -0.9525600       -1.4699200
H       -5.1173450        0.0764150       -0.0684980
H        3.9630880       -1.5272890        1.8447240
H       -0.9092870       -2.4051300        2.6996590
H       -2.3746720       -2.8069820        3.6077290
H       -1.9092110       -1.1093230        3.3872610
H        2.3590800       -0.4806350        3.4437530
H        2.6937770       -2.1747930        3.8477190
H        1.1668840       -1.7359040        3.0679160
H       -3.3298640       -3.4792640        0.0342550
H       -3.0148270       -4.2134970        1.6125970
H       -1.6679750       -3.6564030        0.6034920
H        1.6258630       -3.3957130        1.1421590
H        3.0912240       -3.8788190        2.0165620
H        3.1866640       -3.3825860        0.3192790
H        5.2244070        0.1810400       -0.1383730
H        5.5123140       -0.9219240       -1.4839850
H        5.1554490       -1.5767910        0.1124760
H        0.0490780       -0.2815600        1.5872140
73
4b-Ir-Cl
Ir     0.008013000    -0.932736000    -0.317765000
P    -2.317400000    -0.832159000     0.002164000
P     2.331948000    -0.804286000     0.003444000
Al    -0.005922000     1.060980000     0.868443000
Cl     0.009424000    -1.196546000    -2.757942000
N     1.653832000     1.292882000     1.703706000
N    -0.026910000     2.681207000    -0.340502000
N    -1.664740000     1.263975000     1.713511000
C     2.180663000     2.116841000     2.654082000
C    -0.052673000     4.895397001    -1.984989000
C    -0.021875000     3.621198000    -2.525709000
C     3.518246000     1.844934000     2.830383000
C    -0.071305000     5.047102001    -0.604914000
C    -0.010062000     2.533508000    -1.671184000
C     2.682897000     0.474912000     1.252319000
C     3.838160000     0.799930000     1.939550000
C    -0.057644000     3.915050000     0.181772000
C    -2.683750000     0.435595000     1.258554000
C    -3.032127000     0.864770000    -2.078423000
C    -2.200429000     2.074302000     2.670607000
C    -3.425258000    -0.463425000    -1.450300000
C     3.438303000    -0.432962000    -1.449699000
C    -3.534073000     1.783720000     2.847432000
C    -3.841964000     0.740787000     1.949981000
C     3.033008000     0.887369000    -2.086694000
C    -3.036030000    -2.388026000     0.724398000
C    -4.914485001    -0.492908000    -1.143884000
C     3.066432000    -2.348062000     0.735892000
C    -2.346902000    -2.751772000     2.030041000
C     2.381563000    -2.710906000     2.043999000
C    -2.930831000    -3.521580000    -0.286668000
C     2.973394000    -3.489121000    -0.267896000
C     4.927437001    -0.445489000    -1.141455000
H     1.557154000     2.836326000     3.171933000
H    -0.062846000     5.767072001    -2.631452000
H    -0.007645000     3.457458000    -3.596642000
H     4.184296000     2.330829000     3.529664000
H    -0.096514000     6.026686001    -0.143050000
H     0.011396000     1.504860000    -2.033097000
H     4.801086001     0.318978000     1.829616000
H    -0.072639000     3.981019000     1.266822000
H    -3.101238000     1.684205000    -1.349714000
H    -3.709608000     1.102007000    -2.906893000
H    -2.017176000     0.816995000    -2.480866000
H    -1.584916000     2.797191000     3.193393000
H    -3.173423000    -1.260459000    -2.165131000
H     3.195618000    -1.236931000    -2.159938000
H    -4.204966001     2.255614000     3.551660000
H    -4.798580001     0.247642000     1.838743000
H     2.020922000     0.825590000    -2.494220000
H     3.711978000     1.128107000    -2.912935000
H     3.088869000     1.711444000    -1.362125000
H    -4.093334000    -2.174808000     0.937347000
H    -5.251373001    -1.444305000    -0.721222000
H    -5.483655001    -0.327630000    -2.066250000
H    -5.184523001     0.309072000    -0.447253000
H     4.121394000    -2.122259000     0.947444000
H    -1.299185000    -3.019006000     1.853514000
H    -2.844369000    -3.616007000     2.485246000
H    -2.369879000    -1.927325000     2.750030000
H     2.394656000    -1.881253000     2.758239000
H     2.889406000    -3.565873000     2.505206000
H     1.337176000    -2.992005000     1.869517000
H    -3.510559000    -3.336673000    -1.196302000
H    -3.293565000    -4.457131001     0.154223000
H    -1.886073000    -3.675999000    -0.586332000
H     1.930357000    -3.656332000    -0.566764000
H     3.345705000    -4.418028001     0.179026000
H     3.551472000    -3.304014000    -1.178542000
H     5.188815001     0.364548000    -0.450903000
H     5.495829001    -0.281658000    -2.064556000
H     5.273432001    -1.390163000    -0.711171000
H     0.008615000    -1.075363000     1.282620000
73
4b-Ir-I
Ir       0.0146770       -0.7584840        0.2406620
P       -2.3139530       -0.5616140        0.5266590
P        2.3371270       -0.4961740        0.5178220
Al      -0.0192400        1.5409240        0.6195390
I        0.0305420       -2.1999290       -2.1149320
N        1.6287950        2.0683950        1.3359670
N       -0.0556440        2.6464050       -1.0720360
N       -1.6725110        2.0153980        1.3614250
C        2.1381810        3.1828450        1.9355970
C       -0.1078940        4.1670750       -3.3733740
C       -0.0597150        2.7853250       -3.4475090
C        3.4637830        2.9895520        2.2497950
C       -0.1300610        4.7795250       -2.1276340
C       -0.0346440        2.0554330       -2.2732020
C        2.6570130        1.1376740        1.2583120
C        3.7948240        1.6881940        1.8188820
C       -0.1031730        3.9839430       -1.0018470
C       -2.6745590        1.0568010        1.2830090
C       -3.1208150        0.4105040       -1.9469940
C       -2.2076970        3.1088540        1.9769120
C       -3.4542610       -0.6835860       -0.9447540
C        3.4753130       -0.6016710       -0.9566430
C       -3.5246020        2.8749840        2.3004220
C       -3.8225530        1.5692760        1.8589180
C        3.1224350        0.4872810       -1.9578010
C       -3.0170570       -1.7799570        1.7423440
C       -4.9368610       -0.6658000       -0.6073400
C        3.0748720       -1.6852240        1.7419700
C       -2.3053940       -1.6846300        3.0825370
C        2.3744190       -1.5894400        3.0880210
C       -2.9301180       -3.1898020        1.1748250
C        3.0119730       -3.1028450        1.1908680
C        4.9587070       -0.5615080       -0.6246300
H        1.5110430        4.0447650        2.1309390
H       -0.1286880        4.7660340       -4.2781220
H       -0.0420050        2.2661290       -4.3983170
H        4.1142480        3.6957560        2.7466700
H       -0.1684800        5.8574630       -2.0272400
H        0.0011690        0.9651330       -2.2632210
H        4.7527880        1.1974130        1.9289750
H       -0.1215020        4.4160570       -0.0044610
H       -3.2303750        1.4072960       -1.4985010
H       -3.8021630        0.3545070       -2.8036980
H       -2.1023040        0.2961700       -2.3272230
H       -1.6028530        3.9856240        2.1768150
H       -3.1861320       -1.6497780       -1.3968290
H        3.2199230       -1.5718300       -1.4077600
H       -4.1901560        3.5572370        2.8106000
H       -4.7651590        1.0503370        1.9724000
H        2.1031340        0.3607310       -2.3317570
H        3.7987350        0.4382910       -2.8189020
H        3.2232120        1.4854720       -1.5106580
H       -4.0703850       -1.5001210        1.8864890
H       -5.2336270       -1.4688180        0.0738480
H       -5.5237830       -0.7855620       -1.5255980
H       -5.2255530        0.2923200       -0.1600880
H        4.1234510       -1.3821860        1.8732740
H       -1.2588810       -1.9950480        2.9876020
H       -2.7893010       -2.3479800        3.8087510
H       -2.3229160       -0.6671440        3.4859360
H        2.3750650       -0.5673500        3.4799650
H        2.8794060       -2.2343990        3.8164580
H        1.3337340       -1.9225340        3.0079740
H       -3.4969150       -3.3126070        0.2464830
H       -3.3179340       -3.9134440        1.9008620
H       -1.8873550       -3.4556720        0.9603750
H        1.9724850       -3.3938520        0.9938470
H        3.4257650       -3.8098690        1.9189480
H        3.5681960       -3.2230410        0.2557700
H        5.2344380        0.3995640       -0.1754730
H        5.5437730       -0.6688790       -1.5456100
H        5.2708630       -1.3620790        0.0524530
H        0.0115340       -0.2779910        1.7756520
73
4b-Rh-Cl
Rh       0.0067580       -1.0054990       -0.3800470
P       -2.3156850       -0.9027820       -0.0458880
P        2.3279630       -0.8825760       -0.0444350
Al      -0.0038360        0.9241100        0.8798830
Cl       0.0073290       -1.2225140       -2.7948350
N        1.6577820        1.1654020        1.7064430
N       -0.0203970        2.5392430       -0.3371890
N       -1.6644370        1.1426390        1.7149710
C        2.1841010        1.9773660        2.6673170
C       -0.0395820        4.7642030       -1.9675120
C       -0.0142920        3.4934490       -2.5160070
C        3.5279880        1.7221630        2.8198580
C       -0.0560050        4.9072160       -0.5862850
C       -0.0056040        2.3996150       -1.6689170
C        2.6933050        0.3734890        1.2232630
C        3.8522800        0.7016590        1.9025330
C       -0.0457690        3.7703480        0.1929770
C       -2.6926790        0.3435390        1.2282520
C       -3.0562360        0.8019900       -2.1088110
C       -2.1972360        1.9429120        2.6820200
C       -3.4329920       -0.5358310       -1.4910300
C        3.4449340       -0.5150260       -1.4899110
C       -3.5383810        1.6734880        2.8347380
C       -3.8539150        0.6558630        1.9111940
C        3.0603760        0.8171920       -2.1150080
C       -2.9989470       -2.4809610        0.6633600
C       -4.9210370       -0.5888820       -1.1825610
C        3.0227210       -2.4516380        0.6740230
C       -2.3065950       -2.8329400        1.9703270
C        2.3336320       -2.8015440        1.9832520
C       -2.8561990       -3.6041900       -0.3543560
C        2.8883860       -3.5816320       -0.3373180
C        4.9329900       -0.5564540       -1.1795110
H        1.5571410        2.6764410        3.2082010
H       -0.0471270        5.6400590       -2.6083640
H       -0.0018520        3.3356870       -3.5879340
H        4.1956630        2.2030630        3.5210690
H       -0.0768330        5.8838840       -0.1180500
H        0.0116940        1.3730990       -2.0399480
H        4.8206180        0.2376890        1.7700680
H       -0.0591000        3.8300250        1.2784580
H       -3.1299400        1.6146560       -1.3730560
H       -3.7394990        1.0395200       -2.9324100
H       -2.0424660        0.7665780       -2.5161480
H       -1.5760110        2.6436620        3.2274700
H       -3.1713820       -1.3232210       -2.2128520
H        3.1897370       -1.3078020       -2.2081390
H       -4.2096620        2.1428280        3.5403270
H       -4.8177410        0.1829800        1.7772360
H        2.0487570        0.7721690       -2.5265380
H        3.7452330        1.0564110       -2.9367940
H        3.1247280        1.6336290       -1.3826050
H       -4.0626350       -2.2967680        0.8723710
H       -5.2421270       -1.5469080       -0.7623970
H       -5.4938920       -0.4298390       -2.1037760
H       -5.2026260        0.2069100       -0.4835210
H        4.0850000       -2.2582170        0.8818130
H       -1.2492640       -3.0641380        1.7984370
H       -2.7774500       -3.7173000        2.4150730
H       -2.3614390       -2.0159430        2.6971340
H        2.3818670       -1.9797490        2.7051000
H        2.8121190       -3.6791700        2.4331670
H        1.2782490       -3.0427080        1.8132950
H       -3.4280020       -3.4244400       -1.2700720
H       -3.2036290       -4.5510600        0.0745660
H       -1.8042980       -3.7320800       -0.6422920
H        1.8374280       -3.7190000       -0.6244120
H        3.2429130       -4.5234840        0.0968170
H        3.4587910       -3.4026910       -1.2540660
H        5.2085760        0.2453840       -0.4850330
H        5.5056630       -0.3990120       -2.1011120
H        5.2601460       -1.5097710       -0.7534020
H        0.0075360       -1.0676040        1.2180720
73
4b-Rh-I
Rh       0.0100810       -0.8111900        0.2679830
P       -2.3154790       -0.5867350        0.5522590
P        2.3314880       -0.5469260        0.5464980
Al      -0.0110500        1.4762180        0.6352190
I        0.0201360       -2.3102460       -2.0096140
N        1.6423320        2.0343230        1.3111350
N       -0.0345860        2.4917570       -1.1144500
N       -1.6680090        2.0017000        1.3288160
C        2.1579710        3.1658250        1.8720250
C       -0.0650940        3.9201040       -3.4750300
C       -0.0290010        2.5361950       -3.4933960
C        3.4915860        2.9867130        2.1600710
C       -0.0866400        4.5819800       -2.2546860
C       -0.0147880        1.8529700       -2.2909420
C        2.6742160        1.1071620        1.2310280
C        3.8208100        1.6773470        1.7526940
C       -0.0706660        3.8316440       -1.0982190
C       -2.6841170        1.0575400        1.2475690
C       -3.1568710        0.2715070       -1.9499650
C       -2.1998660        3.1202860        1.9002260
C       -3.4674610       -0.7850880       -0.9011650
C        3.4843050       -0.7356000       -0.9077750
C       -3.5288180        2.9164420        2.1936870
C       -3.8376850        1.6044810        1.7788790
C        3.1605760        0.3151220       -1.9585400
C       -2.9831070       -1.7616920        1.8304730
C       -4.9480130       -0.7778760       -0.5547910
C        3.0197990       -1.7032880        1.8307520
C       -2.2713000       -1.5783580        3.1612910
C        2.3137860       -1.5184030        3.1644220
C       -2.8564950       -3.1950620        1.3345330
C        2.9079770       -3.1418900        1.3465330
C        4.9651680       -0.7110320       -0.5633890
H        1.5305390        4.0289030        2.0606930
H       -0.0771090        4.4825770       -4.4030570
H       -0.0124160        1.9785220       -4.4222760
H        4.1488470        3.7079930        2.6253840
H       -0.1160180        5.6633410       -2.1971570
H        0.0109540        0.7626380       -2.2392090
H        4.7836840        1.1942760        1.8531200
H       -0.0887360        4.3042680       -0.1193740
H       -3.2885050        1.2839780       -1.5450050
H       -3.8363090        0.1635080       -2.8031530
H       -2.1358970        0.1624490       -2.3260240
H       -1.5857030        3.9920980        2.0928030
H       -3.1859600       -1.7642910       -1.3153590
H        3.2132870       -1.7187910       -1.3196030
H       -4.1958020        3.6229890        2.6676870
H       -4.7915790        1.1042530        1.8809780
H        2.1424420        0.1902230       -2.3370870
H        3.8435300        0.2161710       -2.8100110
H        3.2757970        1.3299430       -1.5546400
H       -4.0433510       -1.5031400        1.9645810
H       -5.2264040       -1.5530780        0.1652470
H       -5.5376970       -0.9513450       -1.4626940
H       -5.2520590        0.1949260       -0.1519650
H        4.0775010       -1.4307940        1.9569370
H       -1.2161490       -1.8627750        3.0783850
H       -2.7331590       -2.2187430        3.9216730
H       -2.3179400       -0.5429490        3.5136260
H        2.3513640       -0.4801350        3.5093020
H        2.7872650       -2.1484000        3.9263450
H        1.2613580       -1.8148390        3.0902210
H       -3.4098590       -3.3779640        0.4079680
H       -3.2333950       -3.8917390        2.0920650
H       -1.8049750       -3.4437990        1.1420410
H        1.8581960       -3.4054510        1.1644450
H        3.2998660       -3.8280450        2.1060650
H        3.4560570       -3.3245360        0.4167630
H        5.2589200        0.2656000       -0.1621850
H        5.5554090       -0.8788120       -1.4719940
H        5.2534520       -1.4822680        0.1569790
H        0.0074440       -0.1827480        1.7423590
73
4c-Co-Cl
Co       0.0000030        0.3176760        0.4252370
P        2.2661000        0.0630670        0.3134850
P       -2.2661020        0.0630490        0.3134840
Al       0.0000120       -1.4168310       -1.2071010
H        0.0000160       -0.7216870       -2.6469920
N       -1.6497880       -2.2886050       -0.9178110
N       -0.0000010        2.0217890       -0.4714610
N        1.6498130       -2.2885960       -0.9177960
C       -2.1930120       -3.4605430       -1.3458650
C        0.0000130        4.6387880       -1.4156480
C        0.0000030        3.5677610       -2.2919830
C       -3.5178590       -3.5371230       -0.9706030
C        0.0000260        4.3779250       -0.0513670
C       -0.0000010        2.2785920       -1.7854290
C       -2.6487610       -1.5981190       -0.2580380
C       -3.8120410       -2.3461200       -0.2774450
C        0.0000220        3.0662410        0.3760250
C        2.6487780       -1.5981000       -0.2580220
C        2.9674670        0.6852470       -2.3210760
C        2.1930480       -3.4605310       -1.3458440
C        3.1743570        1.1895830       -0.8968390
C       -3.1743690        1.1895690       -0.8968310
C        3.5178650       -3.5371470       -0.9704830
C        3.8120680       -2.3460850       -0.2774350
C       -2.9674850        0.6852430       -2.3210700
C        3.2112590        0.3240530        1.9029010
C        4.6658920        1.3550460       -0.6433140
C       -3.2112870        0.3240110        1.9028960
C        3.0737770       -0.7760200        2.9431610
C       -3.0737510       -0.7760300        2.9431860
C        2.8153450        1.6753610        2.4841190
C       -2.8154930        1.6753640        2.4840890
C       -4.6659020        1.3550340       -0.6432890
H       -1.5939240       -4.1847930       -1.8834740
H        0.0000170        5.6591020       -1.7843560
H        0.0000050        3.7153830       -3.3658870
H       -4.1886380       -4.3639480       -1.1580220
H        0.0000420        5.1792390        0.6785250
H        0.0000190        1.4111550       -2.4387810
H       -4.7572970       -2.0699890        0.1729470
H        0.0000340        2.8201250        1.4362610
H        3.5291510       -0.2432280       -2.4783900
H        3.3333810        1.4303250       -3.0378010
H        1.9247270        0.4653330       -2.5632410
H        1.5939680       -4.1847860       -1.8834560
H        2.6881340        2.1724800       -0.7913960
H       -2.6881470        2.1724660       -0.7913870
H        4.1886290       -4.3640000       -1.1578290
H        4.7573240       -2.0699350        0.1729450
H       -1.9247400        0.4653720       -2.5632450
H       -3.3334350        1.4303100       -3.0377890
H       -3.5291380       -0.2432520       -2.4783800
H        4.2645480        0.3592790        1.5967520
H        4.8940120        1.8673720        0.2954910
H        5.1102870        1.9461360       -1.4530440
H        5.1730870        0.3822520       -0.6409500
H       -4.2645740        0.3591570        1.5967380
H        2.0748990       -0.7884290        3.3839540
H        3.8031150       -0.5978540        3.7432530
H        3.2602120       -1.7672670        2.5215180
H       -3.2601190       -1.7672980        2.5215630
H       -3.8031110       -0.5978890        3.7432640
H       -2.0748790       -0.7883660        3.3839920
H        2.9284880        2.5005630        1.7702570
H        3.4266910        1.9097240        3.3630690
H        1.7670620        1.6468590        2.8114880
H       -1.7672050        1.6469610        2.8114520
H       -3.4268550        1.9096860        3.3630380
H       -2.9287200        2.5005460        1.7702160
H       -5.1730970        0.3822390       -0.6409210
H       -5.1103040        1.9461260       -1.4530140
H       -4.8940110        1.8673590        0.2955190
Cl       0.0000140       -1.3686550        1.8457170
73
4c-Co-I
Co       0.0000050        0.3975460        0.3261870
P        2.2816860        0.2122630        0.1121570
P       -2.2816760        0.2122680        0.1121260
Al       0.0000210       -0.9308980       -1.6543790
H        0.0000420        0.0497240       -2.9152750
N       -1.6569470       -1.8366320       -1.5731650
N        0.0000100        2.2620620       -0.1863710
N        1.6569790       -1.8366430       -1.5731340
C       -2.2010610       -2.8811290       -2.2552270
C        0.0000110        5.0242620       -0.5049650
C        0.0000110        4.1833620       -1.6039450
C       -3.5366710       -3.0134710       -1.9384790
C        0.0000090        4.4577820        0.7635180
C        0.0000080        2.8121540       -1.4063220
C       -2.6667900       -1.2854550       -0.8066470
C       -3.8374180       -1.9918280       -1.0156990
C        0.0000080        3.0828650        0.8782650
C        2.6668100       -1.2854680       -0.8065990
C        2.8751260        1.3488300       -2.3918060
C        2.2010990       -2.8811480       -2.2551790
C        3.1076650        1.5862100       -0.9035420
C       -3.1076710        1.5862160       -0.9035160
C        3.5367180       -3.0134570       -1.9384550
C        3.8374350       -1.9918570       -1.0156180
C       -2.8751630        1.3488950       -2.3917960
C        3.3562350        0.2087120        1.6472430
C        4.6014350        1.7772770       -0.6769120
C       -3.3562620        0.2087340        1.6471730
C        3.4103470       -1.0668490        2.4724970
C       -3.4104100       -1.0668350        2.4724120
C        2.9657550        1.4009530        2.5109380
C       -2.9657670        1.4009590        2.5108820
C       -4.6014380        1.7771740       -0.6767820
H       -1.5950020       -3.4840840       -2.9197490
H        0.0000110        6.1019840       -0.6296710
H        0.0000120        4.5733530       -2.6153760
H       -4.2108060       -3.7706700       -2.3138170
H        0.0000080        5.0703400        1.6577060
H        0.0000110        2.1196230       -2.2426550
H       -4.7930760       -1.8010950       -0.5437490
H        0.0000030        2.5976890        1.8531090
H        3.4723400        0.4957250       -2.7354400
H        3.1865000        2.2328670       -2.9617380
H        1.8376610        1.1276420       -2.6504490
H        1.5950490       -3.4841040       -2.9197080
H        2.5921880        2.5114090       -0.6026830
H       -2.5922190        2.5114150       -0.6026120
H        4.2108680       -3.7706320       -2.3138120
H        4.7930820       -1.8011320       -0.5436430
H       -1.8377040        1.1277170       -2.6504680
H       -3.1865490        2.2329570       -2.9616830
H       -3.4723830        0.4958050       -2.7354550
H        4.3657950        0.3715370        1.2531750
H        4.8523330        2.1337850        0.3258040
H        4.9803990        2.5205320       -1.3886440
H        5.1515810        0.8469540       -0.8650130
H       -4.3658070        0.3716070        1.2530660
H        2.5003450       -1.2112490        3.0574750
H        4.2553530       -0.9937330        3.1690000
H        3.5522570       -1.9568020        1.8536700
H       -3.5523230       -1.9567790        1.8535720
H       -4.2554280       -0.9937090        3.1688980
H       -2.5004180       -1.2112550        3.0574060
H        2.9742120        2.3498140        1.9604810
H        3.6545810        1.5021770        3.3574970
H        1.9587940        1.2518100        2.9221190
H       -1.9588230        1.2517810        2.9220920
H       -3.6546140        1.5022030        3.3574220
H       -2.9741780        2.3498200        1.9604260
H       -5.1515480        0.8468540       -0.8650020
H       -4.9804820        2.5205280       -1.3883670
H       -4.8522920        2.1334880        0.3260190
I       -0.0000140       -1.7782780        1.6462590
73
4c-Ir-Cl
Ir       0.0000070        0.2647630        0.4384650
P        2.3620770       -0.0078380        0.3082170
P       -2.3620720       -0.0078370        0.3082020
Al       0.0000070       -1.3491110       -1.4083700
H        0.0000120       -0.6780640       -2.8624720
N       -1.6569160       -2.2334460       -1.1240240
N        0.0000380        2.1227260       -0.5195100
N        1.6569210       -2.2334530       -1.1240010
C       -2.1794380       -3.3753050       -1.6482090
C        0.0000600        4.7164550       -1.5331760
C        0.0000500        3.6221430       -2.3800760
C       -3.4958550       -3.5237220       -1.2644280
C        0.0000650        4.4906220       -0.1631500
C        0.0000400        2.3467300       -1.8418770
C       -2.6649550       -1.6338160       -0.3914050
C       -3.8091970       -2.4083340       -0.4637780
C        0.0000550        3.1919370        0.3004740
C        2.6649560       -1.6338230       -0.3913770
C        2.9987590        0.7645330       -2.3034130
C        2.1794360       -3.3753270       -1.6481590
C        3.2438870        1.1808350       -0.8572490
C       -3.2439120        1.1808240       -0.8572370
C        3.4958410       -3.5237610       -1.2643440
C        3.8091880       -2.4083580       -0.4637190
C       -2.9989520        0.7644260       -2.3033980
C        3.3470940        0.1289090        1.8802780
C        4.7431960        1.3100440       -0.6290160
C       -3.3471090        0.1289270        1.8802490
C        3.1347190       -1.0074550        2.8671780
C       -3.1347290       -1.0073930        2.8671990
C        3.0313820        1.4736570        2.5242090
C       -3.0314680        1.4737080        2.5241410
C       -4.7431920        1.3101140       -0.6288540
H       -1.5714130       -4.0316450       -2.2586650
H        0.0000690        5.7265510       -1.9287300
H        0.0000530        3.7395440       -3.4576500
H       -4.1471370       -4.3488870       -1.5164830
H        0.0000740        5.3097500        0.5465800
H        0.0000480        1.4637590       -2.4741930
H       -4.7544730       -2.1978840        0.0209200
H        0.0000630        2.9721700        1.3654980
H        3.5486140       -0.1562070       -2.5316010
H        3.3532220        1.5499730       -2.9818110
H        1.9491650        0.5671510       -2.5341860
H        1.5714140       -4.0316640       -2.2586220
H        2.7697460        2.1594690       -0.6796040
H       -2.7697010        2.1594440       -0.6796850
H        4.1471180       -4.3489380       -1.5163760
H        4.7544640       -2.1979060        0.0209800
H       -1.9493880        0.5669950       -2.5342640
H       -3.3534590        1.5498350       -2.9818090
H       -3.5488630       -0.1563110       -2.5314730
H        4.3989380        0.1152150        1.5660700
H        5.0014030        1.7521690        0.3371580
H        5.1774660        1.9488910       -1.4072080
H        5.2344900        0.3321660       -0.7058780
H       -4.3989470        0.1151840        1.5660170
H        2.1214060       -0.9961510        3.2758810
H        3.8449630       -0.8965840        3.6957540
H        3.2895640       -1.9868920        2.4070490
H       -3.2895050       -1.9868540        2.4070970
H       -3.8450250       -0.8965240        3.6957310
H       -2.1214420       -0.9960300        3.2759600
H        3.1762730        2.3218760        1.8442440
H        3.6670990        1.6371070        3.4017800
H        1.9875260        1.4876300        2.8649910
H       -1.9875980        1.4877690        2.8648750
H       -3.6671570        1.6371180        3.4017400
H       -3.1764650        2.3219090        1.8441770
H       -5.2345280        0.3322480       -0.7055960
H       -5.1775150        1.9489280       -1.4070430
H       -5.0012770        1.7523150        0.3373180
Cl       0.0000080       -1.6689410        1.8248130
73
4c-Ir-I
Ir      -0.0000210        0.3372010        0.3720570
P        2.3725240        0.1491140        0.1342320
P       -2.3725230        0.1490320        0.1341980
Al       0.0000180       -0.7659870       -1.8190820
H        0.0000080        0.2404770       -3.0644270
N       -1.6682230       -1.6772330       -1.7812840
N       -0.0001000        2.3937640       -0.1132100
N        1.6682970       -1.6771520       -1.7812800
C       -2.1933780       -2.6477330       -2.5775340
C       -0.0002090        5.1550670       -0.4550080
C        0.0001370        4.3045680       -1.5464590
C       -3.5215670       -2.8568680       -2.2705720
C       -0.0005230        4.5986070        0.8172000
C        0.0001780        2.9355790       -1.3390320
C       -2.6866720       -1.2511180       -0.9477240
C       -3.8399990       -1.9606990       -1.2317850
C       -0.0004660        3.2251610        0.9454470
C        2.6867300       -1.2510040       -0.9477190
C        2.9115860        1.5121560       -2.2605650
C        2.1934910       -2.6476220       -2.5775440
C        3.1705290        1.6129530       -0.7614010
C       -3.1705810        1.6128260       -0.7614580
C        3.5217030       -2.8566660       -2.2706230
C        3.8400860       -1.9605300       -1.2317910
C       -2.9113310        1.5121990       -2.2605820
C        3.4657210       -0.0252440        1.6354730
C        4.6675930        1.7811350       -0.5405270
C       -3.4656720       -0.0253200        1.6354720
C        3.4489240       -1.3715070        2.3405020
C       -3.4488710       -1.3715860        2.3404960
C        3.1198960        1.0989340        2.6044230
C       -3.1197720        1.0988520        2.6044020
C       -4.6677140        1.7807640       -0.5408490
H       -1.5786730       -3.1493360       -3.3148950
H       -0.0002530        6.2316440       -0.5887520
H        0.0003730        4.6847040       -2.5616060
H       -4.1779030       -3.5836950       -2.7283360
H       -0.0008060        5.2176120        1.7068740
H        0.0004480        2.2378650       -2.1711370
H       -4.7959410       -1.8524640       -0.7347340
H       -0.0007260        2.7486030        1.9230950
H        3.5054010        0.6983280       -2.6934340
H        3.2070670        2.4474860       -2.7517320
H        1.8703060        1.3088520       -2.5195200
H        1.5788010       -3.1492490       -3.3149010
H        2.6562700        2.5029020       -0.3658800
H       -2.6565330        2.5028230       -0.3657700
H        4.1780800       -3.5834360       -2.7284190
H        4.7960250       -1.8522600       -0.7347420
H       -1.8699720        1.3090560       -2.5193510
H       -3.2068380        2.4475350       -2.7517220
H       -3.5049550        0.6983350       -2.6936440
H        4.4814870        0.1308670        1.2521780
H        4.9344780        2.0272530        0.4907870
H        5.0362770        2.5959860       -1.1750020
H        5.2130050        0.8761290       -0.8354340
H       -4.4814480        0.1308200        1.2522180
H        2.5095080       -1.5353310        2.8728810
H        4.2655670       -1.3943240        3.0729220
H        3.5845130       -2.2056250        1.6469670
H       -3.5844420       -2.2057040        1.6469580
H       -4.2655230       -1.3944110        3.0729040
H       -2.5094590       -1.5354040        2.8728840
H        3.1562850        2.0919820        2.1401780
H        3.8159200        1.1018120        3.4510390
H        2.1095020        0.9482520        3.0065640
H       -2.1093460        0.9481790        3.0064640
H       -3.8157230        1.1017070        3.4510800
H       -3.1562170        2.0919010        2.1401650
H       -5.2129380        0.8756910       -0.8358940
H       -5.0364130        2.5955830       -1.1753560
H       -4.9348200        2.0268010        0.4904270
I        0.0000430       -2.1349030        1.4607230
73
4c-Rh-Cl
Rh       0.0000020        0.2982180        0.4770150
P        2.3613670        0.0197470        0.3375850
P       -2.3613690        0.0198100        0.3375600
Al      -0.0000210       -1.3565270       -1.3229140
H       -0.0000410       -0.6071700       -2.7357970
N       -1.6607840       -2.2275410       -1.0636770
N        0.0000390        2.1637160       -0.4710310
N        1.6607510       -2.2275370       -1.0637420
C       -2.1809020       -3.3777320       -1.5735640
C        0.0001350        4.7752070       -1.4251460
C        0.0000520        3.7010710       -2.2977990
C       -3.5021200       -3.5127030       -1.2032580
C        0.0001650        4.5203980       -0.0603340
C        0.0000060        2.4141240       -1.7857090
C       -2.6747270       -1.6096510       -0.3541750
C       -3.8201820       -2.3816570       -0.4261980
C        0.0001130        3.2099620        0.3728860
C        2.6747050       -1.6096890       -0.3542210
C        2.9971070        0.7955740       -2.2710290
C        2.1808480       -3.3777210       -1.5736690
C        3.2532750        1.2041810       -0.8248740
C       -3.2531490        1.2041750       -0.8250500
C        3.5020700       -3.5127190       -1.2033830
C        3.8201420       -2.3817190       -0.4262600
C       -2.9969550        0.7953810       -2.2711470
C        3.3359640        0.1608870        1.9167350
C        4.7540630        1.3195470       -0.6000840
C       -3.3361250        0.1611580        1.9166000
C        3.1180060       -0.9738900        2.9038710
C       -3.1184890       -0.9735960        2.9038330
C        3.0115720        1.5061700        2.5550330
C       -3.0116230        1.5064250        2.5548740
C       -4.7539380        1.3196450       -0.6003240
H       -1.5684680       -4.0482910       -2.1635370
H        0.0001730        5.7940180       -1.7981160
H        0.0000210        3.8442480       -3.3722770
H       -4.1541110       -4.3392720       -1.4487490
H        0.0002170        5.3245090        0.6664210
H       -0.0000680        1.5444750       -2.4371080
H       -4.7698530       -2.1593010        0.0442690
H        0.0001230        2.9667150        1.4331360
H        3.5374520       -0.1292450       -2.5053770
H        3.3546030        1.5798290       -2.9491830
H        1.9438860        0.6085610       -2.4945160
H        1.5684010       -4.0482520       -2.1636600
H        2.7874230        2.1858200       -0.6420180
H       -2.7872370        2.1858020       -0.6422830
H        4.1540490       -4.3392860       -1.4489090
H        4.7698110       -2.1594060        0.0442300
H       -1.9437360        0.6082900       -2.4945760
H       -3.3543940        1.5795660       -2.9494110
H       -3.5373370       -0.1294420       -2.5053970
H        4.3903310        0.1489180        1.6106260
H        5.0177510        1.7563090        0.3671270
H        5.1924070        1.9573280       -1.3769800
H        5.2363320        0.3374620       -0.6808540
H       -4.3904530        0.1493280        1.6103450
H        2.1011130       -0.9640070        3.3036290
H        3.8211250       -0.8597420        3.7381090
H        3.2791830       -1.9537780        2.4468310
H       -3.2797080       -1.9534890        2.4468200
H       -3.8217450       -0.8593130        3.7379370
H       -2.1016710       -0.9638160        3.3037750
H        3.1639240        2.3533840        1.8754580
H        3.6364420        1.6716990        3.4400030
H        1.9634860        1.5187900        2.8829940
H       -1.9635790        1.5189060        2.8829730
H       -3.6365800        1.6720850        3.4397590
H       -3.1637590        2.3536320        1.8752410
H       -5.2362490        0.3375740       -0.6810150
H       -5.1922250        1.9573750       -1.3772930
H       -5.0176420        1.7565090        0.3668370
Cl       0.0000410       -1.6372410        1.8152410
73
4c-Rh-I
Rh       0.0000060        0.3752820        0.4012170
P        2.3739710        0.1782590        0.1559700
P       -2.3739470        0.1782090        0.1559260
Al       0.0000360       -0.7983490       -1.7451740
H        0.0000470        0.2554710       -2.9465780
N       -1.6698020       -1.6943170       -1.7151880
N       -0.0000400        2.4319330       -0.1052300
N        1.6699000       -1.6942630       -1.7151790
C       -2.1921730       -2.6801320       -2.4955820
C       -0.0000800        5.1943680       -0.4087440
C       -0.0000740        4.3600450       -1.5128570
C       -3.5260660       -2.8685080       -2.2023710
C       -0.0000660        4.6217290        0.8561620
C       -0.0000530        2.9878900       -1.3216940
C       -2.6956230       -1.2373390       -0.9068150
C       -3.8504100       -1.9441600       -1.1900230
C       -0.0000440        3.2453090        0.9635780
C        2.6957050       -1.2372380       -0.9068180
C        2.9028170        1.5190120       -2.2528550
C        2.1923280       -2.6799990       -2.4956360
C        3.1760040        1.6301440       -0.7573930
C       -3.1761030        1.6299870       -0.7574800
C        3.5262400       -2.8682920       -2.2024610
C        3.8505400       -1.9439610       -1.1900820
C       -2.9030500        1.5187910       -2.2529630
C        3.4678270        0.0230980        1.6601850
C        4.6754300        1.7921610       -0.5490550
C       -3.4678020        0.0231110        1.6601450
C        3.4539540       -1.3147970        2.3806160
C       -3.4537970       -1.3146890        2.3807520
C        3.1186840        1.1580230        2.6151160
C       -3.1187990        1.1582010        2.6149330
C       -4.6755270        1.7918760       -0.5490080
H       -1.5722700       -3.2064380       -3.2108140
H       -0.0000940        6.2728220       -0.5277220
H       -0.0000800        4.7557230       -2.5220880
H       -4.1828050       -3.6003760       -2.6514300
H       -0.0000700        5.2295120        1.7536000
H       -0.0000470        2.3010260       -2.1634310
H       -4.8116890       -1.8162950       -0.7082520
H       -0.0000260        2.7558300        1.9353290
H        3.4860590        0.6969050       -2.6845520
H        3.2007400        2.4476740       -2.7550440
H        1.8569840        1.3221230       -2.4977150
H        1.5724460       -3.2063190       -3.2108760
H        2.6682020        2.5251830       -0.3651190
H       -2.6683440        2.5250880       -0.3652890
H        4.1830230       -3.6000930       -2.6515650
H        4.8118220       -1.8160410       -0.7083320
H       -1.8572370        1.3219290       -2.4979170
H       -3.2010530        2.4474190       -2.7551650
H       -3.4863080        0.6966450       -2.6845640
H        4.4834070        0.1768600        1.2753850
H        4.9511060        2.0461350        0.4780660
H        5.0438650        2.5994880       -1.1933270
H        5.2136350        0.8814470       -0.8397710
H       -4.4833950        0.1767240        1.2753130
H        2.5154950       -1.4738200        2.9159630
H        4.2716850       -1.3276320        3.1121230
H        3.5906570       -2.1565590        1.6965730
H       -3.5904000       -2.1565560        1.6968190
H       -4.2715410       -1.3275110        3.1122450
H       -2.5153320       -1.4735430        2.9161390
H        3.1621830        2.1458760        2.1406630
H        3.8084800        1.1673920        3.4668040
H        2.1046530        1.0148450        3.0107890
H       -2.1047260        1.0152390        3.0105740
H       -3.8085600        1.1675550        3.4666480
H       -3.1624860        2.1459910        2.1403690
H       -5.2136670        0.8810870       -0.8396100
H       -5.0441010        2.5991200       -1.1933030
H       -4.9511240        2.0458920        0.4781260
I        0.0000030       -2.0566640        1.5040810
73
4d-Co-Cl
Co       0.0000410        0.3651090       -0.5530000
P        2.2551170        0.1746920       -0.5699060
P       -2.2550540        0.1754510       -0.5698980
Al      -0.0003900       -1.9176020        0.3838130
Cl      -0.0007330       -3.9621560       -0.2988000
N       -1.6143470       -1.6975810        1.3164950
N        0.0003860        2.1302290        0.2248490
N        1.6135680       -1.6979880        1.3165850
C       -2.1283270       -2.4203420        2.3500920
C        0.0011080        4.6017900        1.5019780
C        0.0013240        4.5189030        0.1173790
C       -3.4502520       -2.0883480        2.5495770
C        0.0004810        3.4241790        2.2350200
C        0.0009910        3.2707940       -0.4798190
C       -2.6361490       -0.9020030        0.8253590
C       -3.7777630       -1.1240370        1.5758500
C        0.0000730        2.2150420        1.5655340
C        2.6355970       -0.9025420        0.8256990
C        2.3116030       -1.9454850       -2.4413630
C        2.1271370       -2.4206430        2.3504580
C        3.0100930       -0.6407020       -2.0901310
C       -3.0101350       -0.6392250       -2.0904360
C        3.4490020       -2.0886800        2.5503930
C        3.7769310       -1.1245560        1.5766220
C       -2.3122060       -1.9443110       -2.4416830
C        3.4567440        1.5878820       -0.3184080
C        4.5082430       -0.8865740       -1.9699810
C       -3.4560730        1.5890920       -0.3180860
C        3.2448810        2.3602940        0.9749530
C       -3.2441270        2.3608120        0.9756830
C        3.4688740        2.5292000       -1.5151690
C       -3.4674600        2.5309080       -1.5144550
C       -4.5084380       -0.8843520       -1.9706820
H       -1.5155970       -3.1426140        2.8754790
H        0.0014020        5.5657850        1.9996540
H        0.0017800        5.4088920       -0.5018710
H       -4.1048170       -2.4956080        3.3074620
H        0.0002280        3.4326130        3.3189190
H        0.0012070        3.1595190       -1.5613500
H       -4.7361590       -0.6387290        1.4417910
H       -0.0006160        1.2668330        2.0992910
H        2.4027350       -2.6803420       -1.6320420
H        2.7788170       -2.3842930       -3.3302830
H        1.2494540       -1.8100000       -2.6573900
H        1.5141720       -3.1428010        2.8757290
H        2.8173360        0.0809970       -2.8983430
H       -2.8168180        0.0825160       -2.8984780
H        4.1032660       -2.4958660        3.3085780
H        4.7354180       -0.6393610        1.4428060
H       -1.2499460       -1.8093120       -2.6574710
H       -2.7794480       -2.3827950       -3.3307460
H       -2.4038530       -2.6792050       -1.6324510
H        4.4368270        1.0979900       -0.2484160
H        5.0983610        0.0295150       -1.8780940
H        4.8672440       -1.4130910       -2.8616140
H        4.7241610       -1.5245310       -1.1044380
H       -4.4364070        1.0996390       -0.2485330
H        2.4002130        3.0496310        0.8955970
H        4.1331280        2.9669370        1.1876680
H        3.0789910        1.6998340        1.8314760
H       -3.0788260        1.6998510        1.8319360
H       -4.1321100        2.9678200        1.1884460
H       -2.3990440        3.0497080        0.8969150
H        3.7913160        2.0413150       -2.4394310
H        4.1522470        3.3663210       -1.3296330
H        2.4735720        2.9548620       -1.6927010
H       -2.4719510        2.9563150       -1.6914400
H       -4.1506290        3.3681790       -1.3288420
H       -3.7897170        2.0434910       -2.4390330
H       -4.7248860       -1.5223860       -1.1053270
H       -4.8675010       -1.4104980       -2.8625090
H       -5.0981030        0.0320240       -1.8787440
H       -0.0001320       -1.0789880       -1.1262980
73
4d-Co-I
Co       0.8271700        0.0000900       -0.5421790
P        0.6463450       -2.2556350       -0.5618360
P        0.6465530        2.2557230       -0.5617390
Al      -1.4163100        0.0000830        0.5043800
I       -3.9065040        0.0000260       -0.1472750
N       -1.1466420        1.6210710        1.4131270
N        2.6206250       -0.0001360        0.1686830
N       -1.1467240       -1.6208600        1.4131600
C       -1.8171260        2.1452230        2.4773900
C        5.1287150       -0.0005010        1.3728870
C        5.0051410       -0.0002460       -0.0085470
C       -1.4892390        3.4727610        2.6378220
C        3.9732580       -0.0005950        2.1402130
C        3.7398160       -0.0000860       -0.5691540
C       -0.3904070        2.6446260        0.8623200
C       -0.5833050        3.7943210        1.6077820
C        2.7452550       -0.0004030        1.5064150
C       -0.3906850       -2.6444860        0.8622120
C       -1.4865490       -2.2967180       -2.4186320
C       -1.8173090       -2.1450220        2.4773500
C       -0.1904240       -3.0102280       -2.0693500
C       -0.1902790        3.0104620       -2.0692000
C       -1.4896830       -3.4726490        2.6375960
C       -0.5838360       -3.7942530        1.6075000
C       -1.4867190        2.2973810       -2.4181920
C        2.0690040       -3.4542160       -0.3445180
C       -0.4535970       -4.5044130       -1.9389620
C        2.0694120        3.4540470       -0.3445690
C        2.8730940       -3.2409830        0.9291250
C        2.8735070        3.2407780        0.9290630
C        2.9811420       -3.4703540       -1.5637700
C        2.9814930        3.4698110       -1.5638770
C       -0.4529550        4.5047450       -1.9388270
H       -2.5068030        1.5365700        3.0488790
H        6.1069700       -0.0006280        1.8419140
H        5.8764660       -0.0001690       -0.6537910
H       -1.8622930        4.1350260        3.4064710
H        4.0134360       -0.0008260        3.2233800
H        3.5967980        0.0000470       -1.6469340
H       -0.1147900        4.7547730        1.4345230
H        1.8136260       -0.0004500        2.0684540
H       -2.2213460       -2.3803350       -1.6083880
H       -1.9328090       -2.7571440       -3.3074250
H       -1.3377470       -1.2355660       -2.6322490
H       -2.5068570       -1.5363080        3.0489280
H        0.5294920       -2.8311350       -2.8822620
H        0.5293940        2.8311090       -2.8822640
H       -1.8628630       -4.1349520        3.4061520
H       -0.1155180       -4.7547820        1.4341290
H       -1.3383310        1.2362110       -2.6319910
H       -1.9330530        2.7580380       -3.3068280
H       -2.2212790        2.3811460       -1.6077560
H        1.5811930       -4.4342460       -0.2608540
H        0.4557590       -5.1044610       -1.8439880
H       -0.9852980       -4.8631030       -2.8276490
H       -1.0928110       -4.7070840       -1.0713260
H        1.5818540        4.4342130       -0.2610070
H        3.5641530       -2.3998180        0.8300870
H        3.4809610       -4.1310730        1.1302750
H        2.2343920       -3.0699600        1.8010270
H        2.2347930        3.0699900        1.8010030
H        3.4816020        4.1307380        1.1300860
H        3.5643510        2.3994270        0.8301120
H        2.4740900       -3.8073430       -2.4723070
H        3.8281980       -4.1448110       -1.3911820
H        3.3942520       -2.4737460       -1.7623640
H        3.3946040        2.4731430       -1.7621370
H        3.8285420        4.1443430       -1.3915450
H        2.4743920        3.8064830       -2.4725010
H       -1.0917630        4.7076930       -1.0709530
H       -0.9849430        4.8635190       -2.8273080
H        0.4566280        5.1045180       -1.8443150
H       -0.6549020        0.0002060       -1.0402490
73
4d-Ir-Cl
Ir       0.0000560        0.2304050       -0.7865330
P        2.3527170       -0.0000240       -0.6176710
P       -2.3526560       -0.0007990       -0.6179220
Al       0.0003290       -1.6633100        0.7222820
Cl       0.0005350       -3.7714270        0.2704900
N       -1.6218120       -1.3664700        1.6458650
N       -0.0007080        2.0598100        0.5003730
N        1.6223740       -1.3662780        1.6459650
C       -2.1177180       -1.8890580        2.8000230
C       -0.0012040        4.3803570        2.0259110
C       -0.0008050        4.4477480        0.6398760
C       -3.4622030       -1.6046590        2.9126500
C       -0.0013970        3.1347230        2.6307480
C       -0.0005650        3.2678410       -0.0792480
C       -2.6751880       -0.7522850        0.9904060
C       -3.8212030       -0.8841480        1.7565740
C       -0.0011630        1.9993950        1.8366000
C        2.6755410       -0.7517540        0.9904770
C        2.6003990       -2.5176100       -1.8192730
C        2.1186060       -1.8892070        2.7998260
C        3.1544020       -1.1040710       -1.9043700
C       -3.1540210       -1.1053700       -1.9043610
C        3.4631040       -1.6047800        2.9122030
C        3.8217380       -0.8837300        1.7563500
C       -2.5994000       -2.5186560       -1.8191480
C        3.4842190        1.4878360       -0.6373100
C        4.6746110       -1.1500190       -1.8369000
C       -3.4846260        1.4867180       -0.6379390
C        3.3240100        2.4202320        0.5537260
C       -3.3249730        2.4194090        0.5529400
C        3.3368680        2.2397800       -1.9522940
C       -3.3372970        2.2384760       -1.9530400
C       -4.6742020       -1.1519550       -1.8366450
H       -1.4753640       -2.4465810        3.4710860
H       -0.0013800        5.2860720        2.6234410
H       -0.0006850        5.3978430        0.1179360
H       -4.1094890       -1.8832470        3.7325780
H       -0.0017540        3.0303270        3.7095400
H       -0.0003260        3.2760820       -1.1680970
H       -4.8012900       -0.4923170        1.5151880
H       -0.0014290        1.0046070        2.2739800
H        2.8655010       -2.9859840       -0.8636980
H        3.0310540       -3.1304430       -2.6190140
H        1.5136030       -2.5541770       -1.9206010
H        1.4764670       -2.4470160        3.4708570
H        2.8370830       -0.6608820       -2.8606260
H       -2.8370360       -0.6621880       -2.8607310
H        4.1106110       -1.8836140        3.7318730
H        4.8017220       -0.4916760        1.5149100
H       -1.5126010       -2.5547490       -1.9206110
H       -3.0298970       -3.1317860       -2.6187440
H       -2.8641700       -2.9870180       -0.8634770
H        4.4951960        1.0637900       -0.5826490
H        5.1537050       -0.1941080       -2.0666350
H        5.0498020       -1.8813430       -2.5616570
H        5.0093790       -1.4793880       -0.8453610
H       -4.4954740        1.0623600       -0.5833710
H        2.4065690        3.0099870        0.4852990
H        4.1600910        3.1295540        0.5732550
H        3.3187530        1.8792230        1.5042550
H       -3.3196030        1.8785870        1.5035760
H       -4.1613860        3.1283490        0.5722040
H       -2.4077920        3.0095730        0.4845570
H        3.5448290        1.6126980       -2.8251660
H        4.0233550        3.0938040       -1.9853460
H        2.3173770        2.6308060       -2.0637940
H       -2.3178650        2.6296630       -2.0645370
H       -4.0239350        3.0923690       -1.9862790
H       -3.5450940        1.6112130       -2.8258210
H       -5.0086760       -1.4811720       -0.8449540
H       -5.0491920       -1.8836470       -2.5611330
H       -5.1537400       -0.1963190       -2.0665960
H        0.0003290       -0.9715530       -1.8288280
73
4d-Ir-I
Ir      -0.0010340        0.6659420       -0.7834850
P        2.3549600        0.4466860       -0.6318170
P       -2.3563240        0.4392760       -0.6318940
Al       0.0021150       -1.2905170        0.6498200
I        0.0057490       -3.8161540        0.1320900
N       -1.6277260       -1.0262190        1.5748810
N       -0.0039860        2.4420040        0.5782250
N        1.6313580       -1.0217700        1.5745960
C       -2.1303690       -1.5980580        2.7030730
C       -0.0075100        4.7039160        2.1897640
C       -0.0075800        4.8230740        0.8072140
C       -3.4800040       -1.3390250        2.8084140
C       -0.0056980        3.4363230        2.7474900
C       -0.0057840        3.6709890        0.0445430
C       -2.6840980       -0.4051440        0.9279000
C       -3.8362470       -0.5821550        1.6749960
C       -0.0040000        2.3315190        1.9111640
C        2.6855500       -0.3967200        0.9279150
C        2.6244580       -1.9724980       -2.0186860
C        2.1361460       -1.5929860        2.7021640
C        3.1677650       -0.5535310       -1.9939300
C       -3.1660430       -0.5633260       -1.9940980
C        3.4849520       -1.3296740        2.8073880
C        3.8384710       -0.5706800        1.6745290
C       -2.6180500       -1.9804680       -2.0192870
C        3.4728500        1.9440940       -0.5562890
C        4.6884350       -0.5936390       -1.9293920
C       -3.4789760        1.9331580       -0.5563660
C        3.3076170        2.7989410        0.6909490
C       -3.3164110        2.7887190        0.6907460
C        3.3252640        2.7766990       -1.8217240
C       -3.3341690        2.7660990       -1.8219010
C       -4.6865560       -0.6084610       -1.9293080
H       -1.4894720       -2.1744110        3.3592390
H       -0.0088700        5.5865440        2.8208970
H       -0.0090010        5.7920210        0.3211820
H       -4.1327140       -1.6581750        3.6089680
H       -0.0056160        3.2914140        3.8215900
H       -0.0057530        3.7206750       -1.0430710
H       -4.8190450       -0.1949930        1.4372390
H       -0.0026590        1.3209750        2.3108110
H        2.8999760       -2.5140500       -1.1057080
H        3.0514940       -2.5174860       -2.8679630
H        1.5368660       -2.0065480       -2.1143080
H        1.4972700       -2.1719120        3.3580320
H        2.8478080       -0.0406650       -2.9139470
H       -2.8479300       -0.0491740       -2.9140340
H        4.1388800       -1.6473860        3.6075210
H        4.8199530       -0.1801460        1.4368600
H       -1.5303850       -2.0108790       -2.1152870
H       -3.0435730       -2.5267390       -2.8685010
H       -2.8914590       -2.5230700       -1.1063050
H        4.4861520        1.5229730       -0.5261950
H        5.1613420        0.3797340       -2.0871390
H        5.0681480       -1.2663590       -2.7066480
H        5.0258730       -0.9940300       -0.9654050
H       -4.4909030        1.5087590       -0.5261360
H        2.3914840        3.3933880        0.6562300
H        4.1444490        3.5042620        0.7594930
H        3.2981750        2.1982870        1.6049620
H       -3.3043060        2.1882030        1.6048160
H       -4.1558730        3.4908750        0.7595990
H       -2.4025670        3.3866550        0.6555170
H        3.5449380        2.2089450       -2.7314170
H        4.0036540        3.6374400       -1.7957150
H        2.3031530        3.1652830       -1.9154120
H       -2.3132020        3.1576020       -1.9159110
H       -4.0150110        3.6248970       -1.7957250
H       -3.5524930        2.1976790       -2.7315020
H       -5.0225280       -1.0101810       -0.9653620
H       -5.0641890       -1.2822410       -2.7066600
H       -5.1626870        0.3633850       -2.0867510
H        0.0008820       -0.4867440       -1.8797500
73
4d-Rh-Cl
Rh       0.0001030        0.3351360        0.6584730
P       -2.3611640        0.0957890        0.5508730
P        2.3613470        0.0928310        0.5513700
Al      -0.0011430       -1.8727910       -0.4223460
Cl       0.0001180       -3.9142610        0.2842650
N        1.6161890       -1.6983610       -1.3780000
N        0.0016210        2.2976740       -0.2467580
N       -1.6201280       -1.7002850       -1.3752950
C        2.0924570       -2.4142970       -2.4328660
C        0.0034310        4.7547620       -1.5378020
C        0.0028350        4.6846350       -0.1526590
C        3.4177310       -2.1085280       -2.6564950
C        0.0031940        3.5741680       -2.2645990
C        0.0019290        3.4389680        0.4508270
C        2.6652310       -0.9333770       -0.8978620
C        3.7870540       -1.1682020       -1.6749540
C        0.0022980        2.3693880       -1.5842090
C       -2.6670670       -0.9310780       -0.8974560
C       -2.5438030       -2.1425030        2.2507110
C       -2.0983530       -2.4182160       -2.4279550
C       -3.1746440       -0.7812640        2.0008480
C        3.1741150       -0.7853470        2.0010190
C       -3.4228490       -2.1096960       -2.6523320
C       -3.7896400       -1.1654560       -1.6735790
C        2.5405630       -2.1450010        2.2524280
C       -3.5258800        1.5357110        0.3050260
C       -4.6819310       -0.9430660        1.8531160
C        3.5279440        1.5314310        0.3061830
C       -3.2674150        2.3299590       -0.9659620
C        3.2708810        2.3267880       -0.9643900
C       -3.5295920        2.4467070        1.5244490
C        3.5328140        2.4417850        1.5260990
C        4.6809270       -0.9504490        1.8520210
H        1.4516040       -3.1113460       -2.9589470
H        0.0041140        5.7153730       -2.0424510
H        0.0030560        5.5795640        0.4591480
H        4.0457620       -2.5156220       -3.4366640
H        0.0037260        3.5766900       -3.3484710
H        0.0013930        3.3362180        1.5336280
H        4.7580920       -0.7051070       -1.5530820
H        0.0022320        1.4167810       -2.1101760
H       -2.6739290       -2.8058550        1.3869570
H       -3.0314170       -2.6216490        3.1070560
H       -1.4753720       -2.0801980        2.4705230
H       -1.4593360       -3.1185220       -2.9519280
H       -2.9530150       -0.1315120        2.8611120
H        2.9546810       -0.1345710        2.8610700
H       -4.0520420       -2.5175600       -3.4311630
H       -4.7595580       -0.6997380       -1.5527870
H        1.4724020       -2.0801820        2.4728290
H        3.0276860       -2.6244220        3.1089020
H        2.6687300       -2.8093910        1.3892010
H       -4.5154080        1.0699670        0.2061310
H       -5.2260080        0.0052980        1.8301830
H       -5.0734280       -1.5190870        2.6991890
H       -4.9210840       -1.5026800        0.9405850
H        4.5168540        1.0644070        0.2071690
H       -2.4158950        3.0046750       -0.8460750
H       -4.1406470        2.9531100       -1.1921970
H       -3.0840410        1.6835260       -1.8298480
H        3.0864170        1.6811670       -1.8286520
H        4.1452480        2.9484770       -1.1902640
H        2.4206200        3.0030240       -0.8441540
H       -3.8573910        1.9387730        2.4362840
H       -4.2011010        3.2976760        1.3602740
H       -2.5268410        2.8512610        1.7118690
H        2.5304400        2.8469800        1.7141570
H        4.2048960        3.2923330        1.3620830
H        3.8606550        1.9331290        2.4375130
H        4.9181050       -1.5107350        0.9393860
H        5.0719120       -1.5271730        2.6978500
H        5.2270360       -0.0032680        1.8284720
H       -0.0008190       -1.1216320        1.3510910
73
4d-Rh-I
Rh       0.7645680        0.0015680       -0.6445990
P        0.5453490       -2.3628590       -0.5355600
P        0.5341290        2.3650090       -0.5356710
Al      -1.4041250       -0.0034950        0.5257520
I       -3.8964770       -0.0073490       -0.1516450
N       -1.1884850        1.6189650        1.4640910
N        2.7612150        0.0062690        0.1760080
N       -1.1829070       -1.6259590        1.4626510
C       -1.8563870        2.0982390        2.5492440
C        5.2591070        0.0120710        1.3863740
C        5.1437470        0.0117310        0.0043110
C       -1.5562920        3.4287920        2.7437900
C        4.1030590        0.0094910        2.1513550
C        3.8789650        0.0088210       -0.5586670
C       -0.4615590        2.6730720        0.9345020
C       -0.6708010        3.7988020        1.7127760
C        2.8769670        0.0066240        1.5106390
C       -0.4488490       -2.6758340        0.9345830
C       -1.6841070       -2.5393590       -2.2509360
C       -1.8494240       -2.1088030        2.5471030
C       -0.3351300       -3.1845410       -1.9777990
C       -0.3494960        3.1826800       -1.9782880
C       -1.5415980       -3.4374410        2.7425870
C       -0.6524910       -3.8025410        1.7129140
C       -1.6946530        2.5304600       -2.2534450
C        1.9966200       -3.5195970       -0.3108770
C       -0.5174130       -4.6874240       -1.8104200
C        1.9799350        3.5285550       -0.3106540
C        2.8135270       -3.2535270        0.9440050
C        2.7974910        3.2666530        0.9446930
C        2.8858990       -3.5303520       -1.5462530
C        2.8697020        3.5429910       -1.5456430
C       -0.5400670        4.6844560       -1.8101370
H       -2.5214830        1.4560070        3.1134660
H        6.2358000        0.0143390        1.8591380
H        6.0182080        0.0137060       -0.6364140
H       -1.9320810        4.0601860        3.5367650
H        4.1408790        0.0096470        3.2345510
H        3.7407770        0.0084950       -1.6374770
H       -0.2245950        4.7734110        1.5604350
H        1.9420010        0.0045080        2.0673590
H       -2.3609250       -2.6555740       -1.3957380
H       -2.1587050       -3.0268630       -3.1099320
H       -1.6043060       -1.4729610       -2.4763310
H       -2.5191960       -1.4703560        3.1100820
H        0.3253200       -2.9836160       -2.8350050
H        0.3129840        2.9859000       -2.8348820
H       -1.9147080       -4.0707820        3.5352730
H       -0.2004310       -4.7745800        1.5614150
H       -1.6089060        1.4646070       -2.4792530
H       -2.1707220        3.0158800       -3.1128110
H       -2.3731820        2.6426030       -1.3990680
H        1.5351710       -4.5096130       -0.1978120
H        0.4236640       -5.2431310       -1.7709590
H       -1.0906890       -5.0835600       -2.6561800
H       -1.0880270       -4.9063540       -0.8997930
H        1.5138640        4.5164490       -0.1980830
H        3.4913360       -2.4075440        0.8044930
H        3.4354280       -4.1281970        1.1680040
H        2.1830850       -3.0589020        1.8172580
H        2.1675950        3.0689330        1.8176510
H        3.4148830        4.1444390        1.1689620
H        3.4796360        2.4240960        0.8056130
H        2.3668450       -3.8799770       -2.4434330
H        3.7481230       -4.1883760       -1.3862490
H        3.2746240       -2.5259420       -1.7567710
H        3.2624920        2.5401240       -1.7560490
H        3.7292290        4.2044370       -1.3852450
H        2.3496080        3.8906210       -2.4429920
H       -1.1129190        4.8996340       -0.9000250
H       -1.1145010        5.0780750       -2.6562880
H        0.3979490        5.2452190       -1.7692160
H       -0.7342030       -0.0019140       -1.2604520
73
4e-Co-Cl
Co      -0.0530210       -1.1986940       -0.3990700
P       -2.2304750       -0.8608690       -0.4262890
P        2.1442200       -1.0366650       -0.4811780
Al       0.0481480        0.6305130        0.9214980
Cl      -0.0166110       -1.7949740        1.8160220
N        1.8241090        0.7943800        1.5381240
N        0.1304290        2.5566990        0.0756070
N       -1.6892000        0.9381930        1.5872870
C        2.4973880        1.5874750        2.4127830
C        0.2468790        5.0272840       -1.1811610
C        1.4050170        4.3098490       -0.9282690
C        3.8580900        1.4332110        2.2417430
C       -0.9686940        4.4955240       -0.7831620
C        1.3073160        3.0857180       -0.2949650
C        2.7681130        0.1185960        0.7772350
C        4.0315160        0.4998410        1.2012690
C       -0.9863270        3.2633610       -0.1574040
C       -2.7047120        0.3472700        0.8491690
C       -2.2995310        1.1228080       -2.4081600
C       -2.2748280        1.7622120        2.4983750
C       -2.9148960       -0.2195860       -2.0486560
C        2.9282220       -0.5319990       -2.1031920
C       -3.6471400        1.7128100        2.3672650
C       -3.9220110        0.8113130        1.3188860
C        2.2810790        0.7043490       -2.7047390
C       -3.3361840       -2.3308510       -0.0983850
C       -4.4307670       -0.1317440       -2.1384880
C        2.9686740       -2.6997480       -0.2058190
C       -3.2158580       -2.8654940        1.3191010
C        3.2846590       -3.0069240        1.2483050
C       -3.0196240       -3.4195530       -1.1156760
C        2.0557920       -3.7628450       -0.8108000
C        4.4379550       -0.3429110       -2.0553710
H        1.9647210        2.2142570        3.1174250
H        0.2921380        5.9921610       -1.6761080
H        2.3804680        4.6887020       -1.2099180
H        4.6346130        1.9211530        2.8145300
H       -1.9004640        5.0236430       -0.9480560
H        2.1919820        2.4985460       -0.0650400
H        4.9708610        0.1210070        0.8199090
H       -1.9163880        2.8166410        0.1802230
H       -2.7119660        1.9132160       -1.7696480
H       -2.5397290        1.3835210       -3.4454360
H       -1.2098050        1.1142460       -2.3017990
H       -1.6753410        2.3328490        3.1969870
H       -2.5469070       -0.9636120       -2.7703360
H        2.6899930       -1.3943490       -2.7465470
H       -4.3671630        2.2461270        2.9725930
H       -4.8989400        0.5066680        0.9662960
H        1.1906700        0.6252680       -2.7277220
H        2.6408000        0.8593200       -3.7287760
H        2.5556280        1.5975100       -2.1308010
H       -4.3661810       -1.9764980       -0.2445120
H       -4.9261760       -1.1019240       -2.0447670
H       -4.7211040        0.2879530       -3.1092540
H       -4.8303650        0.5360590       -1.3657180
H        3.9092440       -2.6825670       -0.7736080
H       -2.2259380       -3.2935190        1.4986900
H       -3.9642480       -3.6523060        1.4737470
H       -3.3777050       -2.0859340        2.0694300
H        3.9773480       -2.2799820        1.6810320
H        3.7429370       -4.0010770        1.3196470
H        2.3764220       -3.0057440        1.8582110
H       -3.1756090       -3.0995830       -2.1513940
H       -3.6482790       -4.3004030       -0.9413850
H       -1.9723920       -3.7370880       -1.0174360
H        1.1183040       -3.8266180       -0.2431790
H        2.5363720       -4.7476720       -0.7729230
H        1.8030730       -3.5549430       -1.8573330
H        4.6923360        0.5472670       -1.4694220
H        4.8275200       -0.1908800       -3.0689590
H        4.9740350       -1.1937360       -1.6240540
H       -0.0710440       -0.8367300       -1.8359730
73
4e-Co-I
Co       0.0104080       -0.7742150       -0.8349220
P       -2.2120500       -0.5980980       -0.7854390
P        2.2304510       -0.5597720       -0.7752630
Al      -0.0115000        0.8786440        0.6635410
I        0.0189800       -2.2374750        1.3425870
N        1.6928430        0.9594420        1.4522090
N       -0.0408030        2.8815970        0.1546980
N       -1.7163210        0.9126390        1.4563310
C        2.2646090        1.5413780        2.5408000
C       -0.0667500        5.5971580       -0.3758650
C       -0.0294980        4.6787210       -1.4108960
C        3.6247000        1.3207750        2.5387780
C       -0.0913620        5.1362380        0.9322070
C       -0.0176770        3.3303110       -1.1033120
C        2.7090810        0.3465700        0.7291520
C        3.9083620        0.5648000        1.3854820
C       -0.0775610        3.7745790        1.1533120
C       -2.7166830        0.2847740        0.7243240
C       -2.4634370        1.5883790       -2.5882450
C       -2.3030530        1.4655020        2.5520190
C       -3.1141590        0.2813880       -2.1814510
C        3.1253840        0.3227210       -2.1746030
C       -3.6575940        1.2125930        2.5450490
C       -3.9217620        0.4654260        1.3814940
C        2.4545330        1.6132780       -2.6002950
C       -3.1258770       -2.2444750       -0.9186960
C       -4.5894300        0.5267310       -1.8904980
C        3.1784870       -2.1886280       -0.8876600
C       -3.6260790       -2.8541880        0.3787560
C        3.6859610       -2.7738150        0.4182370
C       -2.2423680       -3.2158390       -1.6962080
C        2.3205100       -3.1868360       -1.6595750
C        4.5942760        0.5983940       -1.8781220
H        1.6618380        2.0578760        3.2785880
H       -0.0769220        6.6621940       -0.5835010
H       -0.0099020        4.9927410       -2.4476990
H        4.3286270        1.6507060        3.2900790
H       -0.1213120        5.8186350        1.7730220
H        0.0104470        2.5676230       -1.8725670
H        4.8802060        0.2059210        1.0743760
H       -0.0979770        3.3742220        2.1626890
H       -2.4708310        2.2966160       -1.7486070
H       -3.0230970        2.0524260       -3.4093470
H       -1.4323300        1.4348470       -2.9173610
H       -1.7134710        1.9839220        3.2991150
H       -3.0195460       -0.4313120       -3.0163940
H        3.0489940       -0.4005240       -3.0023450
H       -4.3698980        1.5150790        3.3000000
H       -4.8842160        0.0869780        1.0643580
H        1.4274140        1.4384750       -2.9315610
H        3.0096980        2.0761200       -3.4251330
H        2.4474910        2.3319550       -1.7695900
H       -3.9989390       -2.0214740       -1.5456040
H       -5.1249810       -0.3633400       -1.5455300
H       -5.0950200        0.8825710       -2.7959450
H       -4.6998050        1.2987370       -1.1213370
H        4.0495770       -1.9534140       -1.5127190
H       -2.8019950       -3.0734680        1.0625350
H       -4.1442250       -3.7957440        0.1572570
H       -4.3263250       -2.1974480        0.9015480
H        4.3678320       -2.0955790        0.9379520
H        4.2271810       -3.7050940        0.2088040
H        2.8635800       -3.0056240        1.0998760
H       -1.8513410       -2.7735590       -2.6219160
H       -2.8161130       -4.1088650       -1.9713420
H       -1.3893710       -3.5367060       -1.0887970
H        1.4727770       -3.5219360       -1.0525760
H        2.9158990       -4.0686030       -1.9248690
H        1.9230120       -2.7616130       -2.5905740
H        4.6859910        1.3816960       -1.1179980
H        5.0986190        0.9523880       -2.7849940
H        5.1439680       -0.2773660       -1.5191660
H        0.0053220        0.0742500       -2.0502430
73
4e-Ir-Cl
Ir      -0.0002700       -1.0361320       -0.4522890
P       -2.3498660       -0.8335750       -0.3356190
P        2.3493660       -0.8343110       -0.3360200
Al       0.0003310        0.9152690        0.8758900
Cl      -0.0002160       -1.3154930        2.1075400
N        1.7734590        1.2138070        1.4597140
N        0.0010640        2.7408810       -0.1457250
N       -1.7727390        1.2149600        1.4592650
C        2.3675480        2.0146710        2.3855440
C        0.0012900        5.1991310       -1.4144600
C       -0.0000150        4.0272910       -2.1513910
C        3.7228560        1.7692440        2.4340350
C        0.0024930        5.1227150       -0.0290550
C       -0.0000930        2.8189840       -1.4771580
C        2.7708880        0.4318250        0.8968780
C        3.9802580        0.7602140        1.4872880
C        0.0023490        3.8764090        0.5629460
C       -2.7706220        0.4332870        0.8967930
C       -2.6648020        0.9540120       -2.4631630
C       -2.3664000        2.0167790        2.3845480
C       -3.2378810       -0.3382900       -1.9087690
C        3.2372090       -0.3385930       -1.9091020
C       -3.7218590        1.7722180        2.4330930
C       -3.9798290        0.7628060        1.4869030
C        2.6646060        0.9543360       -2.4625450
C       -3.3277560       -2.3331360        0.1911450
C       -4.7498650       -0.2255070       -1.7833940
C        3.3266770       -2.3344950        0.1899790
C       -2.9523350       -2.8351390        1.5753000
C        2.9510020       -2.8368840        1.5739290
C       -3.1672380       -3.4395960       -0.8433210
C        3.1655880       -3.4404280       -0.8449620
C        4.7492730       -0.2266390       -1.7839670
H        1.7819410        2.6995660        2.9877870
H        0.0013750        6.1637340       -1.9116380
H       -0.0009690        4.0383550       -3.2350170
H        4.4387570        2.2500550        3.0858950
H        0.0035510        6.0138030        0.5871660
H       -0.0010690        1.8662410       -1.9956330
H        4.9381860        0.3041800        1.2737220
H        0.0033450        3.7745360        1.6449560
H       -2.7688950        1.7719640       -1.7375370
H       -3.2011080        1.2469740       -3.3733480
H       -1.6083020        0.8340300       -2.7140340
H       -1.7804190        2.7017220        2.9863710
H       -2.9861610       -1.1492030       -2.6079950
H        2.9849290       -1.1489720       -2.6087440
H       -4.4375100        2.2538670        3.0846090
H       -4.9380340        0.3072790        1.2735040
H        1.6079560        0.8350720       -2.7131300
H        3.2007700        1.2475760       -3.3727240
H        2.7693320        1.7718030       -1.7364650
H       -4.3770380       -2.0076470        0.2190350
H       -5.2301780       -1.1564530       -1.4695230
H       -5.1811660        0.0508020       -2.7527600
H       -5.0209830        0.5607770       -1.0695350
H        4.3761130       -2.0095070        0.2179690
H       -1.9269950       -3.2160980        1.5964630
H       -3.6277570       -3.6523450        1.8562950
H       -3.0239940       -2.0516280        2.3343790
H        3.0231800       -2.0537530        2.3333530
H        3.6259100       -3.6546450        1.8545420
H        1.9254140       -3.2171950        1.5949670
H       -3.5433630       -3.1642950       -1.8337350
H       -3.7092860       -4.3362550       -0.5219470
H       -2.1098640       -3.7151570       -0.9483790
H        2.1080900       -3.7154930       -0.9500480
H        3.7072900       -4.3374580       -0.5240370
H        3.5417350       -3.1648430       -1.8352890
H        5.0209380        0.5590050       -1.0696120
H        5.1805190        0.0501290       -2.7532270
H        5.2291680       -1.1580540       -1.4708440
H       -0.0002970       -0.7059130       -2.0151060
73
4e-Ir-I
Ir      -0.0003280       -0.7767160       -0.7345610
P       -2.3377640       -0.4908460       -0.6860980
P        2.3373000       -0.4925250       -0.6860420
Al       0.0003680        0.9646910        0.8513990
I       -0.0009830       -2.3109520        1.6235790
N        1.7426100        1.0203690        1.5613900
N        0.0013250        2.9960290        0.4184720
N       -1.7419420        1.0218960        1.5611150
C        2.3287850        1.6932120        2.5909880
C        0.0027280        5.6774240       -0.2839430
C        1.1957980        4.9979510       -0.0973310
C        3.7009040        1.6370500        2.4753490
C       -1.1910470        4.9992320       -0.0972070
C        1.1553320        3.6635860        0.2573810
C        2.7620040        0.5215780        0.7617040
C        3.9773880        0.8911460        1.3110450
C       -1.1519800        3.6648170        0.2574940
C       -2.7617160        0.5234490        0.7617250
C       -2.4002860        1.8305070       -2.2886700
C       -2.3275910        1.6947900        2.5909770
C       -2.9871580        0.4316510       -2.1932580
C        2.9873410        0.4292750       -2.1933320
C       -3.6997600        1.6391330        2.4756970
C       -3.9768220        0.8933820        1.3114250
C        2.4016010        1.8285870       -2.2890320
C       -3.5293470       -1.9279390       -0.6128270
C       -4.5017500        0.5159070       -2.3214740
C        3.5278380       -1.9304800       -0.6125550
C       -3.5666290       -2.6730790        0.7107020
C        3.5647570       -2.6752260        0.7112100
C       -3.2236160       -2.8801030       -1.7616990
C        3.2212790       -2.8827390       -1.7611120
C        4.5020010        0.5122720       -2.3216940
H        1.7253910        2.1677800        3.3555890
H        0.0032760        6.7261480       -0.5634860
H        2.1539630        5.4893170       -0.2176420
H        4.4195860        2.0600150        3.1634950
H       -2.1486970        5.4916240       -0.2174260
H        2.0652400        3.0976600        0.4298790
H        4.9545830        0.6177870        0.9340070
H       -2.0624650        3.0998510        0.4301200
H       -2.8671750        2.4867540       -1.5446010
H       -2.6091470        2.2583520       -3.2759060
H       -1.3162480        1.8356120       -2.1407230
H       -1.7238110        2.1692360        3.3553510
H       -2.5829040       -0.1632700       -3.0253360
H        2.5825730       -0.1654970       -3.0252710
H       -4.4181160        2.0622750        3.1640720
H       -4.9542140        0.6204480        0.9345900
H        1.3175890        1.8346430       -2.1409310
H        2.6106620        2.2559830       -3.2764170
H        2.8691370        2.4846820       -1.5452320
H       -4.5183110       -1.4758940       -0.7662910
H       -4.9801990       -0.4553640       -2.4694690
H       -4.7628460        1.1389930       -3.1852280
H       -4.9459930        0.9899600       -1.4373830
H        4.5171040       -1.4791720       -0.7662660
H       -2.6516820       -3.2472320        0.8726200
H       -4.4125180       -3.3717200        0.6999530
H       -3.6894770       -2.0003780        1.5643800
H        3.6881290       -2.0023210        1.5646550
H        4.4101990       -3.3744100        0.7006020
H        2.6494570       -3.2487380        0.8733970
H       -3.2604130       -2.3974630       -2.7444400
H       -3.9431470       -3.7067710       -1.7701140
H       -2.2237290       -3.3137600       -1.6355370
H        2.2210010       -3.3154660       -1.6348480
H        3.9400650       -3.7100600       -1.7692390
H        3.2585550       -2.4004410       -2.7440040
H        4.9467430        0.9859940       -1.4376800
H        4.7635230        1.1351030       -3.1855010
H        4.9796030       -0.4594150       -2.4697000
H        0.0000070        0.0560040       -2.1048910
73
4e-Rh-Cl
Rh       0.0016630       -1.1418700       -0.4930360
P       -2.3485440       -0.9112250       -0.4106960
P        2.3519570       -0.9080350       -0.4063410
Al      -0.0028400        0.7389230        0.9182040
Cl       0.0004100       -1.3875790        2.0618660
N        1.7835200        1.0856020        1.4465220
N       -0.0069560        2.5751830       -0.1285080
N       -1.7898940        1.0778500        1.4498360
C        2.3803960        1.8773860        2.3773850
C       -0.0041270        5.0361390       -1.3948370
C        0.0084340        3.8651460       -2.1324210
C        3.7424790        1.6632800        2.3871830
C       -0.0180570        4.9574420       -0.0094190
C        0.0065900        2.6560430       -1.4586700
C        2.7842690        0.3424600        0.8392730
C        4.0002160        0.6844470        1.4101660
C       -0.0190220        3.7101920        0.5806500
C       -2.7869700        0.3319820        0.8399870
C       -2.6649860        0.8912110       -2.5303790
C       -2.3904580        1.8613430        2.3853590
C       -3.2364970       -0.4038310       -1.9811220
C        3.2433740       -0.4081910       -1.9775490
C       -3.7513230        1.6395730        2.3951470
C       -4.0043860        0.6642720        1.4134030
C        2.6700240        0.8808290       -2.5388410
C       -3.3185660       -2.4254810        0.0931560
C       -4.7487730       -0.2925290       -1.8567880
C        3.3248820       -2.4174250        0.1073160
C       -2.9305580       -2.9437110        1.4676350
C        2.9377580       -2.9294700        1.4843430
C       -3.1550650       -3.5156200       -0.9576900
C        3.1654990       -3.5138980       -0.9375690
C        4.7549650       -0.2912620       -1.8496880
H        1.7941350        2.5343800        3.0093660
H       -0.0030940        6.0014490       -1.8906890
H        0.0196270        3.8764540       -3.2161720
H        4.4627920        2.1464420        3.0324720
H       -0.0281790        5.8476470        0.6080870
H        0.0159770        1.7038810       -1.9783420
H        4.9630050        0.2570470        1.1624990
H       -0.0301410        3.6082000        1.6627010
H       -2.7622650        1.7047660       -1.7990100
H       -3.2072230        1.1912100       -3.4347230
H       -1.6105040        0.7723510       -2.7907730
H       -1.8074530        2.5177350        3.0209510
H       -2.9848580       -1.2110830       -2.6846620
H        2.9965230       -1.2213710       -2.6759420
H       -4.4737470        2.1153340        3.0435670
H       -4.9649370        0.2326100        1.1643770
H        1.6172620        0.7563200       -2.8037490
H        3.2156700        1.1760410       -3.4427160
H        2.7611400        1.7000320       -1.8130080
H       -4.3698660       -2.1075900        0.1323230
H       -5.2277310       -1.2209490       -1.5333760
H       -5.1804910       -0.0265170       -2.8288820
H       -5.0206530        0.5005090       -1.1509510
H        4.3752790       -2.0965040        0.1456940
H       -1.9033960       -3.3211090        1.4745470
H       -3.5990020       -3.7680220        1.7442420
H       -3.0002910       -2.1702420        2.2372660
H        3.0040630       -2.1515920        2.2498310
H        3.6092950       -3.7496140        1.7658410
H        1.9121180       -3.3108450        1.4927500
H       -3.5459390       -3.2315860       -1.9398010
H       -3.6818100       -4.4238370       -0.6432070
H       -2.0952700       -3.7754970       -1.0786650
H        2.1064880       -3.7768970       -1.0587010
H        3.6937920       -4.4191110       -0.6170860
H        3.5573660       -3.2346060       -1.9206460
H        5.0223070        0.5083320       -1.1495650
H        5.1886910       -0.0318290       -2.8226660
H        5.2358820       -1.2154990       -1.5173790
H        0.0020730       -0.7229370       -2.0130990
73
4e-Rh-I
Rh       0.0005860       -0.8590670       -0.8185310
P       -2.3304700       -0.5460820       -0.7922840
P        2.3313940       -0.5436630       -0.7921000
Al      -0.0005670        0.7869250        0.8569840
I        0.0013920       -2.2595700        1.6034420
N        1.7645480        0.8816860        1.5125110
N       -0.0022110        2.8449440        0.4342170
N       -1.7655340        0.8790760        1.5131350
C        2.3570070        1.5173720        2.5609610
C       -0.0041520        5.5342550       -0.2506770
C        1.1889590        4.8539360       -0.0693100
C        3.7286220        1.4736710        2.4282970
C       -1.1962540        4.8525830       -0.0678710
C        1.1496730        3.5169020        0.2762590
C        2.7764070        0.4196590        0.6832320
C        3.9963040        0.7746960        1.2338480
C       -1.1550290        3.5155560        0.2775400
C       -2.7766880        0.4161660        0.6834380
C       -2.3848690        1.8107070       -2.3425190
C       -2.3589940        1.5141430        2.5613970
C       -2.9817200        0.4150150       -2.2735800
C        2.9817130        0.4176130       -2.2736520
C       -3.7305150        1.4691410        2.4282560
C       -3.9971190        0.7699340        1.2337030
C        2.3839810        1.8129490       -2.3424460
C       -3.5052620       -1.9995080       -0.7724310
C       -4.4965890        0.5119590       -2.3878370
C        3.5076970       -1.9958690       -0.7715800
C       -3.4991390       -2.8048140        0.5151350
C        3.5027400       -2.8005540        0.5163690
C       -3.2055660       -2.8931720       -1.9688630
C        3.2087060       -2.8903810       -1.9675610
C        4.4964960        0.5155130       -2.3882100
H        1.7598350        1.9592740        3.3495350
H       -0.0049100        6.5848150       -0.5233350
H        2.1471720        5.3459170       -0.1876370
H        4.4522370        1.8752430        3.1240530
H       -2.1551710        5.3434850       -0.1849650
H        2.0614500        2.9524300        0.4415720
H        4.9705060        0.5227460        0.8348940
H       -2.0659730        2.9500280        0.4438350
H       -2.8409960        2.4547810       -1.5816060
H       -2.5960040        2.2615960       -3.3189670
H       -1.2996750        1.8042880       -2.2007590
H       -1.7625140        1.9564290        3.3502760
H       -2.5874560       -0.1640200       -3.1215670
H        2.5876440       -0.1617030       -3.1215340
H       -4.4547330        1.8699380        3.1238300
H       -4.9709430        0.5169580        0.8344830
H        1.2988510        1.8058200       -2.2002900
H        2.5944730        2.2639120       -3.3189960
H        2.8399930        2.4573170       -1.5816920
H       -4.5046380       -1.5581640       -0.8854950
H       -4.9839110       -0.4541400       -2.5411150
H       -4.7610820        1.1460820       -3.2425100
H       -4.9280560        0.9798920       -1.4943020
H        4.5065690       -1.5535020       -0.8851160
H       -2.5619440       -3.3528290        0.6395050
H       -4.3194120       -3.5326150        0.4833880
H       -3.6332430       -2.1761400        1.4000870
H        3.6359480       -2.1712860        1.4010320
H        4.3240720       -3.5271780        0.4849530
H        2.5663370       -3.3498600        0.6409870
H       -3.2787290       -2.3704120       -2.9285450
H       -3.9046640       -3.7368250       -1.9960190
H       -2.1923850       -3.3066720       -1.8862420
H        2.1958590       -3.3046620       -1.8847470
H        3.9084770       -3.7334910       -1.9943310
H        3.2814490       -2.3679880       -2.9274790
H        4.9279100        0.9835100       -1.4946760
H        4.7604530        1.1499580       -3.2428050
H        4.9843160       -0.4503020       -2.5417390
H        0.0001730        0.0139450       -2.1399720
73
4f-Co-Cl
Co       0.0000000       -0.3845020        0.6990240
P       -2.2769170       -0.4801100        0.3744990
P        2.2769190       -0.4800970        0.3744330
Al      -0.0000030       -0.9064500       -1.6760940
H        0.0000360       -2.4039550       -2.1631770
N        1.5622510        0.0306340       -2.1959720
N       -0.0000050        1.5556370        0.5112920
N       -1.5623150        0.0305540       -2.1959530
C        2.0145570        0.5150750       -3.3857780
C       -0.0000070        4.3130010        0.8789440
C       -0.0000280        3.4556570        1.9712860
C        3.3349180        0.8970700       -3.2698010
C        0.0000120        3.7646390       -0.3907160
C       -0.0000280        2.0958760        1.7428900
C        2.6149330        0.0913740       -1.3030350
C        3.7216700        0.6234930       -1.9428000
C        0.0000150        2.3857580       -0.5388430
C       -2.6149860        0.0912420       -1.3029980
C       -2.4887000       -3.1285690       -0.5029110
C       -2.0147000        0.5148680       -3.3857820
C       -3.0719530       -2.1712170        0.5247840
C        3.0718810       -2.1712710        0.5244770
C       -3.3350750        0.8968040       -3.2697810
C       -3.7217860        0.6232240       -1.9427680
C        2.4891410       -3.1281600       -0.5039390
C       -3.4122350        0.5594240        1.4390150
C       -4.5896860       -2.1567560        0.4090340
C        3.4122500        0.5593700        1.4390180
C       -3.3214860        2.0604540        1.2142090
C        3.3214260        2.0604240        1.2143930
C       -3.2142450        0.1988720        2.9047570
C        3.2143460        0.1986580        2.9047350
C        4.5896730       -2.1568460        0.4095070
H        1.3643760        0.5552500       -4.2513850
H       -0.0000060        5.3888240        1.0191900
H       -0.0000430        3.8285740        2.9891020
H        3.9480930        1.3257860       -4.0503710
H        0.0000310        4.3889220       -1.2764470
H       -0.0000410        1.3858830        2.5710010
H        4.6921160        0.8053570       -1.4985900
H        0.0000370        1.9294020       -1.5230150
H       -2.7225920       -2.8040530       -1.5245530
H       -2.9274200       -4.1230860       -0.3639900
H       -1.4057240       -3.2311490       -0.4069220
H       -1.3645460        0.5550440       -4.2514080
H       -2.7693490       -2.5180040        1.5220030
H        2.7687460       -2.5184570        1.5213970
H       -3.9482940        1.3254570       -4.0503510
H       -4.6922350        0.8050350       -1.4985410
H        1.4060940       -3.2306550       -0.4086380
H        2.9276810       -4.1227770       -0.3651690
H        2.7236640       -2.8032430       -1.5253090
H       -4.4194190        0.2511850        1.1308940
H       -5.0879440       -1.6545740        1.2429610
H       -4.9591490       -3.1884090        0.3913310
H       -4.9106340       -1.6835010       -0.5277260
H        4.4194290        0.2512270        1.1308130
H       -2.4016040        2.4810150        1.6257930
H       -4.1550490        2.5519810        1.7302170
H       -3.3775200        2.3260540        0.1550560
H        3.3773380        2.3261520        0.1552650
H        4.1550180        2.5519330        1.7303720
H        2.4015660        2.4808930        1.6261170
H       -3.3586990       -0.8678910        3.1019190
H       -3.9193140        0.7555780        3.5328100
H       -2.1998520        0.4507530        3.2378570
H        2.1999200        0.4503630        3.2378720
H        3.9193440        0.7554140        3.5328220
H        3.3589580       -0.8680980        3.1018160
H        4.9111130       -1.6831700       -0.5268700
H        4.9590800       -3.1885150        0.3915030
H        5.0875470       -1.6550960        1.2439190
Cl       0.0000190       -2.2403230        1.8887690
73
4f-Co-I
Co      -0.0000270       -0.4059110        0.2407660
P       -2.2801320       -0.2486670       -0.0695860
P        2.2800670       -0.2487550       -0.0697120
Al      -0.0000440        0.7409350       -1.9137770
H       -0.0000500       -0.0881180       -3.2526470
N        1.5498450        1.8055600       -1.6928890
N        0.0001930        1.2200290        1.3302370
N       -1.5499340        1.8055570       -1.6929080
C        1.9733810        2.9814310       -2.2352250
C        0.0002550        3.0920890        3.3868990
C        0.0002750        1.7335020        3.6698090
C        3.2618890        3.2530600       -1.8263910
C        0.0001960        3.4910980        2.0624720
C        0.0002440        0.8397880        2.6194690
C        2.5890980        1.3082990       -0.9313720
C        3.6590480        2.1845980       -0.9975080
C        0.0001640        2.5318870        1.0615210
C       -2.5891730        1.3083330       -0.9313490
C       -2.5194540       -1.6409470       -2.4920560
C       -1.9734930        2.9813810       -2.2353280
C       -3.1326020       -1.5659540       -1.1032960
C        3.1323890       -1.5659840       -1.1036130
C       -3.2620030        3.2530170       -1.8265100
C       -3.6591300        2.1846210       -0.9975280
C        2.5189990       -1.6409580       -2.4922680
C       -3.4326140       -0.1589710        1.4046410
C       -4.6392850       -1.3810820       -1.2186650
C        3.4327460       -0.1592640        1.4043820
C       -3.2757820        1.0713440        2.2846760
C        3.2761330        1.0709910        2.2845320
C       -3.3490350       -1.4366900        2.2271380
C        3.3491990       -1.4370320        2.2268040
C        4.6390450       -1.3810390       -1.2192400
H        1.3282110        3.5559910       -2.8884990
H        0.0002860        3.8246270        4.1872400
H        0.0003220        1.3630700        4.6886410
H        3.8488830        4.1206260       -2.0943500
H        0.0001760        4.5389790        1.7865130
H        0.0002640       -0.2374880        2.7941420
H        4.6125440        2.0725950       -0.4973720
H        0.0001290        2.8183600        0.0159560
H       -2.6906300       -0.7129860       -3.0513660
H       -2.9875090       -2.4567490       -3.0542570
H       -1.4446820       -1.8361320       -2.4654890
H       -1.3283360        3.5559020       -2.8886490
H       -2.9079270       -2.5046550       -0.5790520
H        2.9078390       -2.5047100       -0.5793600
H       -3.8490150        4.1205510       -2.0945320
H       -4.6126170        2.0726480       -0.4973670
H        1.4442390       -1.8361870       -2.4655160
H        2.9869870       -2.4567240       -3.0545770
H        2.6900380       -0.7129740       -3.0515820
H       -4.4266630       -0.0983700        0.9438020
H       -5.1719400       -1.5293460       -0.2753410
H       -5.0375140       -2.1151090       -1.9283620
H       -4.8871790       -0.3860600       -1.6091260
H        4.4267360       -0.0986990        0.9434030
H       -2.4084100        0.9878530        2.9426600
H       -4.1562440        1.1636120        2.9316740
H       -3.1873610        1.9955420        1.7065080
H        3.1875630        1.9952270        1.7064410
H        4.1567240        1.1632250        2.9313590
H        2.4088910        0.9874110        2.9426620
H       -3.5797050       -2.3342370        1.6455980
H       -4.0534220       -1.3903560        3.0658670
H       -2.3426690       -1.5739590        2.6410210
H        2.3428830       -1.5742800        2.6408140
H        4.0537020       -1.3907890        3.0654400
H        3.5797400       -2.3345540        1.6451770
H        4.8868220       -0.3860000       -1.6097300
H        5.0371860       -2.1150370       -1.9290160
H        5.1718730       -1.5292860       -0.2760100
I       -0.0000290       -2.9559950        0.2196630
73
4f-Ir-Cl
Ir      -0.0000640       -0.5455840       -0.5194450
P        2.3668780       -0.5004490       -0.1872780
P       -2.3669650       -0.4999740       -0.1889270
Al      -0.0007660       -0.3214530        1.9479030
H       -0.0009080       -1.5460540        2.9420670
N       -1.5867960        0.7257290        2.1301060
N        0.0003620        1.5528930       -0.8438150
N        1.5847110        0.7266380        2.1302380
C       -2.0111760        1.5858980        3.0967200
C        0.0020900        4.2105730       -1.6877340
C        0.0034010        3.1751490       -2.6102460
C       -3.2905340        2.0216670        2.8216300
C       -0.0001890        3.8905300       -0.3422410
C        0.0024160        1.8754720       -2.1501930
C       -2.6219880        0.5964030        1.2218310
C       -3.6849500        1.3854210        1.6278830
C       -0.0009890        2.5602260        0.0430320
C        2.6204310        0.5975570        1.2224890
C        2.6058090       -2.6644120        1.5727180
C        2.0075870        1.5886580        3.0958720
C        3.1739450       -2.1272710        0.2679710
C       -3.1738960       -2.1274030        0.2640420
C        3.2864070        2.0258820        2.8206140
C        3.6820790        1.3887190        1.6277620
C       -2.6062050       -2.6651860        1.5687500
C        3.5058980        0.1389140       -1.5152190
C        4.6909070       -2.0424300        0.3672590
C       -3.5042790        0.1410630       -1.5175520
C        3.2779730        1.5922760       -1.8990050
C       -3.2768980        1.5954390       -1.8977870
C        3.4069610       -0.7661750       -2.7364160
C       -3.4023380       -0.7614510       -2.7403880
C       -4.6909610       -2.0434200        0.3622280
H       -1.3695740        1.8366070        3.9333230
H        0.0028260        5.2452040       -2.0141640
H        0.0051190        3.3626560       -3.6779280
H       -3.8728270        2.7148190        3.4127230
H       -0.0013210        4.6566570        0.4239300
H        0.0032790        1.0360710       -2.8442150
H       -4.6331940        1.4944760        1.1167790
H       -0.0028380        2.2904520        1.0909140
H        2.8418710       -1.9972990        2.4109520
H        3.0560470       -3.6396910        1.7890840
H        1.5240160       -2.8075760        1.5296810
H        1.3653270        1.8395960        3.9319030
H        2.8793790       -2.8109560       -0.5403380
H       -2.8783460       -2.8102320       -0.5446380
H        3.8675580        2.7205860        3.4110100
H        4.6303140        1.4984730        1.1167980
H       -1.5242290       -2.8073630        1.5263730
H       -3.0557400       -3.6410340        1.7839960
H       -2.8434390       -1.9989280        2.4073330
H        4.5129670        0.0598890       -1.0855400
H        5.1836020       -1.8448590       -0.5888260
H        5.0822170       -2.9959260        0.7395740
H        4.9944710       -1.2675870        1.0829500
H       -4.5120380        0.0602650       -1.0898090
H        2.3943070        1.6975430       -2.5335570
H        4.1326850        1.9545320       -2.4821550
H        3.1607350        2.2472840       -1.0300670
H       -3.1642610        2.2488760       -1.0271150
H       -4.1296660        1.9574240       -2.4839690
H       -2.3906360        1.7033940       -2.5282310
H        3.6757360       -1.8045990       -2.5212120
H        4.0697340       -0.4063970       -3.5317450
H        2.3822260       -0.7714830       -3.1304520
H       -2.3774110       -0.7630570       -3.1339220
H       -4.0657590       -0.4021200       -3.5353760
H       -3.6681400       -1.8010920       -2.5272770
H       -4.9954670       -1.2696850        1.0787220
H       -5.0821550       -2.9975930        0.7329270
H       -5.1829030       -1.8447420       -0.5940210
Cl       0.0003360       -2.8982770       -0.8187470
73
4f-Ir-I
Ir      -0.0000070       -0.3631310        0.3355340
P       -2.3725350       -0.2053750        0.0277770
P        2.3725670       -0.2050150        0.0284920
Al       0.0002650        0.4642090       -2.0027890
H        0.0005360       -0.4765790       -3.2698750
N        1.5741450        1.5425640       -1.9174230
N       -0.0003620        1.6225010        1.1552140
N       -1.5737610        1.5424370       -1.9177250
C        1.9757690        2.6340710       -2.6267380
C       -0.0011740        3.9903010        2.6237900
C       -0.0012790        2.7607020        3.2646200
C        3.2288040        3.0370100       -2.2156530
C       -0.0006380        4.0108220        1.2406610
C       -0.0008500        1.6135070        2.4991420
C        2.5977180        1.2317020       -1.0412330
C        3.6310110        2.1379960       -1.2074190
C       -0.0002360        2.8150410        0.5415420
C       -2.5973550        1.2317340       -1.0414990
C       -2.6879240       -1.7962050       -2.2589520
C       -1.9747340        2.6347690       -2.6261520
C       -3.2441990       -1.6117550       -0.8554790
C        3.2446110       -1.6116720       -0.8539510
C       -3.2273710        3.0383430       -2.2144830
C       -3.6299780        2.1389540       -1.2067330
C        2.6890270       -1.7962820       -2.2576780
C       -3.5074780        0.0865250        1.4775350
C       -4.7552340       -1.4384970       -0.9272660
C        3.5068030        0.0875820        1.4786740
C       -3.2448150        1.3716920        2.2448550
C        3.2440230        1.3733630        2.2449210
C       -3.4574240       -1.1173290        2.4093850
C        3.4559630       -1.1156470        2.4112710
C        4.7557120       -1.4387660       -0.9249730
H        1.3386400        3.0613820       -3.3919520
H       -0.0015120        4.9132950        3.1940950
H       -0.0016800        2.6806230        4.3456960
H        3.7898810        3.8778240       -2.5992630
H       -0.0005130        4.9413940        0.6856180
H       -0.0008670        0.6287560        2.9653200
H        4.5655570        2.1518580       -0.6611290
H        0.0001980        2.8102580       -0.5403800
H       -2.9019180       -0.9222240       -2.8862230
H       -3.1641860       -2.6653760       -2.7262240
H       -1.6098960       -1.9743030       -2.2672520
H       -1.3375080        3.0620940       -3.3912770
H       -2.9931560       -2.5042410       -0.2656420
H        2.9930960       -2.5040020       -0.2640740
H       -3.7879500        3.8797980       -2.5974150
H       -4.5644000        2.1530750       -0.6602390
H        1.6109720       -1.9742020       -2.2664860
H        3.1653680       -2.6656170       -2.7245660
H        2.9034780       -0.9224280       -2.8849780
H       -4.5090220        0.1611220        1.0348540
H       -5.2502820       -1.4981180        0.0458120
H       -5.1784670       -2.2331890       -1.5519390
H       -5.0205340       -0.4829000       -1.3971830
H        4.5086080        0.1616590        1.0365050
H       -2.3655280        1.2728620        2.8861280
H       -4.0957990        1.5831980        2.9028640
H       -3.1020690        2.2366400        1.5896670
H        3.1023510        2.2379290        1.5890040
H        4.0944750        1.5848750        2.9036200
H        2.3640590        1.2754320        2.8853910
H       -3.7473320       -2.0512420        1.9186460
H       -4.1289640       -0.9642880        3.2620140
H       -2.4426040       -1.2601600        2.8026420
H        2.4409870       -1.2577340        2.8043910
H        4.1273930       -0.9624320        3.2639550
H        3.7454960       -2.0500090        1.9211530
H        5.0215070       -0.4833620       -1.3950010
H        5.1790950       -2.2337210       -1.5492110
H        5.2502060       -1.4982660        0.0483930
I        0.0001170       -3.0484490        0.2311530
73
4f-Rh-Cl
Rh       0.0001000       -0.5427180       -0.6238350
P        2.3697820       -0.5413930       -0.2846580
P       -2.3695890       -0.5412320       -0.2853240
Al      -0.0001580       -0.5558350        1.8556320
H        0.0000820       -1.8858140        2.6977340
N       -1.5752710        0.4776350        2.1212920
N        0.0000330        1.5784220       -0.7646960
N        1.5744310        0.4784800        2.1212390
C       -1.9842100        1.2596580        3.1601640
C        0.0002370        4.2859080       -1.4148790
C        0.0012120        3.3201970       -2.4101130
C       -3.2622780        1.7235720        2.9333040
C       -0.0009020        3.8716840       -0.0948850
C        0.0010460        1.9899040       -2.0426160
C       -2.6202550        0.4284830        1.2158840
C       -3.6721670        1.1896230        1.6948280
C       -0.0009800        2.5162430        0.1920520
C        2.6198190        0.4288960        1.2163030
C        2.6159860       -2.8548710        1.2732220
C        1.9825910        1.2617110        3.1594970
C        3.1883100       -2.1976900        0.0268130
C       -3.1882220       -2.1976080        0.0253150
C        3.2606120        1.7258340        2.9327900
C        3.6711940        1.1909750        1.6949380
C       -2.6168510       -2.8546550        1.2722400
C        3.5079660        0.2203320       -1.5486630
C        4.7041540       -2.1132290        0.1409530
C       -3.5070190        0.2210760       -1.5496510
C        3.2776080        1.7021530       -1.7966700
C       -3.2769230        1.7031470       -1.7963670
C        3.4089220       -0.5694200       -2.8474940
C       -3.4067570       -0.5678460       -2.8488870
C       -4.7041770       -2.1134250        0.1380480
H       -1.3343550        1.4376620        4.0087120
H        0.0003500        5.3413600       -1.6665030
H        0.0021090        3.5849520       -3.4613970
H       -3.8341930        2.3697080        3.5846970
H       -0.0017510        4.5823050        0.7231050
H        0.0017530        1.2013780       -2.7944440
H       -4.6237260        1.3466110        1.2029550
H       -0.0019440        2.1705720        1.2187220
H        2.8363160       -2.2627100        2.1700420
H        3.0764930       -3.8401690        1.4070790
H        1.5365450       -3.0066220        1.2039820
H        1.3322900        1.4403020        4.0075800
H        2.9009280       -2.8065000       -0.8416870
H       -2.8999630       -2.8063760       -0.8429180
H        3.8320280        2.3727440        3.5838520
H        4.6228860        1.3479260        1.2033150
H       -1.5372770       -3.0059710        1.2040480
H       -3.0770630       -3.8401610        1.4055670
H       -2.8382890       -2.2626350        2.1688830
H        4.5154500        0.1038580       -1.1284340
H        5.1995310       -1.8251550       -0.7904630
H        5.1002870       -3.0946350        0.4254110
H        4.9994060       -1.4056990        0.9264500
H       -4.5147990        0.1040420       -1.1302770
H        2.3868940        1.8650950       -2.4085340
H        4.1267740        2.1150620       -2.3537180
H        3.1699920        2.2753100       -0.8705760
H       -3.1713340        2.2757160       -0.8696870
H       -4.1252770        2.1159500       -2.3547320
H       -2.3851350        1.8670150       -2.4064210
H        3.6772060       -1.6233130       -2.7275450
H        4.0721160       -0.1391450       -3.6066870
H        2.3841590       -0.5382530       -3.2403190
H       -2.3818700       -0.5355370       -3.2412800
H       -4.0700490       -0.1377890       -3.6081160
H       -3.6740970       -1.6220600       -2.7295800
H       -5.0003250       -1.4059230        0.9232330
H       -5.1003910       -3.0948950        0.4221730
H       -5.1986880       -1.8254940       -0.7938760
Cl       0.0002200       -2.8371090       -1.1072280
73
4f-Rh-I
Rh      -0.0000450       -0.3868830        0.3698060
P       -2.3762950       -0.2524460        0.0551310
P        2.3763280       -0.2522440        0.0552110
Al       0.0000000        0.3916310       -1.9849550
H        0.0001710       -0.6004030       -3.2086020
N        1.5646790        1.4709070       -1.9017080
N       -0.0001820        1.6177840        1.1595910
N       -1.5648750        1.4706900       -1.9019760
C        1.9535110        2.5612480       -2.6226900
C       -0.0001800        3.9740470        2.6406980
C        0.0000890        2.7413890        3.2750280
C        3.2062010        2.9742060       -2.2233980
C       -0.0004740        4.0044020        1.2572060
C        0.0000890        1.5986260        2.5004740
C        2.5974290        1.1723130       -1.0316780
C        3.6216810        2.0851380       -1.2111130
C       -0.0004910        2.8114270        0.5523760
C       -2.5974800        1.1721120       -1.0317460
C       -2.7067860       -1.8700280       -2.2102380
C       -1.9536440        2.5612920       -2.6225850
C       -3.2632170       -1.6625580       -0.8103890
C        3.2633800       -1.6622990       -0.8102610
C       -3.2061810        2.9743800       -2.2229490
C       -3.6215710        2.0852120       -1.2107170
C        2.7071370       -1.8696530       -2.2101980
C       -3.5088470        0.0641390        1.5027080
C       -4.7728170       -1.4789190       -0.8846020
C        3.5088090        0.0644180        1.5028340
C       -3.2416120        1.3583660        2.2524960
C        3.2416570        1.3587720        2.2524480
C       -3.4617430       -1.1274390        2.4502690
C        3.4615570       -1.1270840        2.4504840
C        4.7729950       -1.4786930       -0.8842040
H        1.3089230        2.9796820       -3.3863580
H       -0.0001730        4.8937220        3.2165870
H        0.0002940        2.6561460        4.3558120
H        3.7589930        3.8156850       -2.6173910
H       -0.0007030        4.9394050        0.7095430
H        0.0002910        0.6107730        2.9613790
H        4.5592330        2.1099270       -0.6705510
H       -0.0008130        2.8116130       -0.5309110
H       -2.9095950       -1.0013600       -2.8486430
H       -3.1914570       -2.7392310       -2.6687360
H       -1.6307870       -2.0608830       -2.2120000
H       -1.3091840        2.9797400       -3.3863520
H       -3.0188020       -2.5489330       -0.2087300
H        3.0188720       -2.5487100       -0.2086900
H       -3.7589180        3.8160210       -2.6166710
H       -4.5590170        2.1100490       -0.6699740
H        1.6311480       -2.0605670       -2.2121070
H        3.1919080       -2.7387840       -2.6687270
H        2.9099720       -1.0009050       -2.8484880
H       -4.5105230        0.1361030        1.0597380
H       -5.2677920       -1.5214590        0.0894120
H       -5.2024180       -2.2789920       -1.4980760
H       -5.0309550       -0.5278020       -1.3674410
H        4.5105080        0.1362500        1.0598990
H       -2.3627350        1.2649940        2.8948430
H       -4.0922060        1.5813880        2.9072560
H       -3.0956490        2.2139870        1.5859180
H        3.0953380        2.2142340        1.5857450
H        4.0924410        1.5820540        2.9068690
H        2.3630250        1.2654050        2.8951370
H       -3.7577610       -2.0662020        1.9726450
H       -4.1300870       -0.9598030        3.3027080
H       -2.4463400       -1.2699730        2.8420030
H        2.4461180       -1.2694700        2.8421770
H        4.1298880       -0.9594800        3.3029380
H        3.7574750       -2.0659080        1.9729150
H        5.0312660       -0.5275960       -1.3670080
H        5.2026840       -2.2787890       -1.4975870
H        5.2677660       -1.5212470        0.0899140
I        0.0001290       -3.0435160        0.3066940
